# Supplementary material for: TRIB3 mediates vascular calcification by facilitating self-ubiquitination and dissociation of Smurf1 in chronic kidney disease
Source: J Clin Invest. 2025 Apr 1;135(7):e175972. doi: 10.1172/JCI175972 (PMC11957692; doi:10.1172/JCI175972)
Supplement: Supporting data values [file jci-135-175972-s257.xlsx]

## Sheet: Figure1
Fig1
A	TRIB3 protein exp.								A	GRP78 protein exp.								A	p-PERK/PERK
CTR	Pi	HG+Ins	HG	BMP2	ox-LDL	TM	4PBA		CTR	Pi	HG+Ins	HG	BMP2	ox-LDL	TM	4PBA		CTR	Pi	HG+Ins	HG	BMP2	ox-LDL	TM	4PBA
1.06395	8.54537	9.73411	5.44387	3.41583	8.04317	16.4627	0.483845		1.12937	8.86115	8.92795	6.23522	4.25796	6.768	8.69563	1.2399		1.05132	6.29701	26.1999	21.5861	16.991	22.8016	28.002	0.934349
0.883866	9.63286	8.93521	5.96713	3.35608	6.81008	11.6247	0.361797		0.932034	8.10069	6.34824	4.7722	4.93551	5.32744	7.00851	1.02462		0.91443	5.68549	30.2266	22.5372	19.8098	26.0598	19.6655	0.720949
0.901881	8.22176	10.9943	5.13445	3.12724	9.04101	14.8191	0.561609		1.26385	8.1458	8.47705	4.61229	4.68348	8.03242	6.6709	0.901161		0.989857	5.07379	24.742	19.2477	17.8419	24.1103	20.5156	1.04691
0.964376	7.30417	8.80304	5.03775	2.4971	9.4695	12.2549	0.408995		0.887133	9.8668	10.0376	7.38513	3.55457	7.48557	9.45177	1.42115		0.806411	7.43961	20.1532	15.9472	13.4813	27.2649	20.8285	0.79864
0.98023	7.87153	8.46121	5.86024	2.47577	9.30199	12.9813	0.576697		0.840591	8.49323	8.14248	4.91702	3.92094	8.11903	7.9667	1.06384		0.993978	5.21451	28.1817	18.9799	14.9807	25.2587	23.069	1.02529
1.20569	6.7501	10.8918	4.22093	2.71381	8.99245	11.5691	0.403726		0.94702	6.6397	10.2559	5.97909	3.8226	6.37219	9.55283	0.885972		1.244	7.06914	22.5541	17.2207	19.8579	20.6324	29.471	0.881942
B
CTR	Pi	HG+Ins	HG	BMP2	ox-LDL	TM	4PBA
1.19186	9.37718	5.0577	3.5651	1.7411	4.56027	11.5778	0.398332
1.17422	4.41036	9.74215	3.96838	2.90485	5.50963	14.2173	0.406853
0.68535	5.93126	9.02411	2.49353	3.73587	8.39294	9.79158	0.222979
1.00246	5.8363	5.8696	6.13917	2.64643	4.92532	9.9409	0.336191
0.803433	9.68914	7.06976	5.60141	3.54338	5.99115	11.4644	0.367491
1.14267	4.52119	10.1564	2.87288	3.00559	7.95006	17.3423	0.36858
C
CTR	CKD
1.39764	1.94531
0.732157	1.43576
1.21264	1.53907
1.32786	1.51728
0.898455	0.981158
0.910734	0.999544
0.727746	1.87645
0.99057	1.55989
0.864956	1.9148
1.00454	1.09202
	1.08472
	1.199
	1.94989
	2.11501
	1.17524
	2.03219
	2.13642
D
CTR	CKD
1.0461	3.4322
2.02052	3.91195
0.718091	2.51104
1.03067	3.73009
1.51608	3.41775
0.358891	1.88196
0.410912	1.66747
0.712994	3.76006
0.687819	1.5454
0.754684	2.18261
0.418792	3.19358
1.37578	0.456555
1.10205	0.638267
1.03295	1.46995
2.41811	2.62146
0.515648	2.63396
E
TRIB3	Calcium mmol/g dry weight
6.33904	2.20855
4.60617	2.62934
4.8179	1.45977
2.65269	1.12479
2.57162	0.254958
5.89938	0.235752
8.5209	5.54703
3.98027	1.66559
7.02145	1.66559
7.11841	2.91816
1.63941	0.26524
4.0284	0.459767
6.7294	3.96791
2.47876	0.254813
2.13557	0.290523
8.32007	2.23517
1.77059	0.459767
8.14154	6.42685
F
TRIB3	Calcium mmol/g dry weight
3.4322	2.30648
3.91195	1.17839
2.51104	2.45364
3.73009	4.33492
3.41775	1.5096
1.88196	0.421444
1.66747	0.976504
3.76006	2.19739
1.5454	0.383391
2.18261	2.69995
3.19358	1.73232
0.456555	1.28494
0.638267	0.553989
1.46995	0.445052
2.62146	1.59644
2.63396	2.00628
G
TRIB3 protein exp.			GRP78 protein exp.			p-PERK/PERK
CTR	CKD		CTR	CKD		CTR	CKD
1.31929	3.14644		0.260048	5.14176		1.50906	2.42214
0.979441	2.88149		0.341877	4.63441		0.589162	4.17164
0.823822	2.8987		0.394584	4.31351		0.535921	2.79417
0.987593	2.62318		0.731979	3.34462		0.674068	3.52526
0.979488	2.56301		1.70989	3.31473		1.53604	2.35617
1.10208	3.13833		1.98732	4.00781		1.28024	4.06987
0.848381	2.96627		0.540768	4.21393		1.39677	2.50034
1.13059	3.00128		1.88553	4.99255		0.415093	4.19721
0.878915	2.70076		0.371505	5.15359		0.842662	2.60525
0.997526	2.27696		0.276291	4.81597		0.344263	2.91954
1.1737	3.4526		2.01533	2.47668		1.65951	5.14992
0.779441	2.89758		1.49088	4.26409		1.21721	3.80689
H
TRIB3 AOD.			OPN AOD.
CTR	CKD		CTR	CKD
1.04251	1.46314		1.02585	4.63896
1.21967	3.02511		1.29847	3.11737
1.27643	6.75321		0.743674	3.62725
0.67437	5.57742		1.00391	8.18943
0.99973	3.50775		0.974459	3.29255
1.26715	0.911599		0.9954	3.72756
1.48003	2.63585
0.694818	2.19239
1.32216	4.88974
0.782321	5.33024
1.2908	2.39183
1.10929	4.15888
0.626392	0.747823
0.703611	4.26775
0.630484	3.17728

## Sheet: Figure2
D
	Vector						TRIB3
Runx2	1.25496	0.958891	0.833434	0.925554	1.03849	1.02712	0.996621	0.867481	0.716906	1.43623	0.647287	1.38753
Smad1	1.31954	1.07773	1.13543	0.722759	0.875444	0.898644	1.30145	0.903599	1.42978	0.734959	0.953704	0.73465
Sox2	1.07438	0.865494	0.708682	1.46157	0.861544	1.11925	1.03312	0.897639	1.28368	0.891962	0.848369	1.05665
Msx2	0.816101	0.952747	0.976833	1.29735	0.900288	1.10385	1.35376	1.25362	0.800897	0.702321	0.941252	0.990163
Klf6	0.804223	1.2357	0.899513	0.885273	1.22229	0.997833	1.21367	0.984155	1.14255	0.887536	0.746486	1.03752
Twist1	1.26936	1.04532	1.16206	1.0178	0.769227	0.772247	0.80118	1.16059	0.907919	0.801194	1.23282	1.13734
E
	Vector						TRIB3
TRIB3	1.55	1.42	1.14	0.58	0.79	0.54	9.31	14.68	9.12	13.68	16.86	16.36
Runx2	0.63	1.06	1.08	1.17	1.04	1.02	3.86	4.82	3.7	4.85	5.81	6.15
Smad1	1.14	1.06	0.9	0.83	0.82	1.25	4.48	4.91	4	4.63	5.43	4.7
F
	CHX			CHX MG132
0h	100	87.7258	107.92	100	91.3882	99.2685
6h	41.4841	49.0897	44.2311	98.8895	108.606	108.446
12h	17.5427	13.8372	26.1971	130.015	107.067	115.501
G
	CHX			CHX Pi
0h	100	103.758	116.561	100	98.6958	113.076
6h	43.6747	48.5123	68.2395	100.118	104.518	82.5166
12h	10.8131	22.6433	9.58039	132.587	112.025	87.1742
H
	CHX Vector			CHX TRIB3
0h	100	97.188	108.025	100	115.081	108.624
6h	55.9645	66.8517	49.1285	98.8656	105.677	105.824
12h	12.2513	34.02	11.7387	125.067	87.6056	81.9141
I
	CHX			CHX MG132
0h	100	102.227	102.534	100	93.8938	95.7906
6h	43.2168	36.9835	51.0929	96.0716	87.6309	78.4883
12h	10.3623	8.66067	22.3987	100.918	99.7388	106.565
J
	CHX			CHX Pi
0h	100	105.096	114.474	100	111.459	115.547
6h	42.8535	37.0224	37.6953	98.8028	94.9436	108.618
12h	19.0387	20.5007	22.1544	132.514	88.9956	116.925
K
	CHX Vector			CHX TRIB3
0h	100	107.149	109.283	100	80.6968	98.845
6h	55.2213	32.6153	57.3893	138.431	164.052	137.056
12h	21.8503	25.5398	33.1562	107.721	109.12	91.4336

## Sheet: Figure4
G
CTR	TRIB3·	TRIB3+Smurf1 WT	TRIB3+Smurf1 ΔC2
97.7823	405.105	145.782	244.84
129.615	283.095	101.572	375.466
114.224	306.881	23.1354	287.706
126.055	480.595	151.168	488.608
81.776	418.17	146.771	342.727
111.782	353.793	158.293	275.617

## Sheet: Figure5
C
1	2	3	4	5	6	7
0.976237	4.45814	1.24	4.92227	2.01225	3.35421	1.23875
0.660859	3.55943	1.21	6.07528	2.50144	3.6	0.831515
0.836834	6.02884	1.2	4.90957	1.73418	2.22465	1.33286
1.38557	4.04148	1.02	3.69651	1.70233	2.54053	0.712436
0.953249	5.98414	0.774174	5.59371	2.05668	2.98773	1.19052
0.908657	4.25972	0.703682	4.07821	2.42954	2.61113	1.19396
1.35813	5.27199	0.616164	6.13369	3.10657	3.43309	0.927861
0.887837	4.62172	1.02921	3.9729	3.04775	2.72524	1.19182
1.39043	4.98937	1.04195	3.38955	2.22327	2.72499	1.22432
0.857836	6.22587	0.849944	3.91638	2.71969	3.18917	0.993443
0.939244	4.96802	1.35705	3.61835	2.80318	3.13998	1.65754
0.905186	5.37596	1.01323	3.81953	2.54695	3.58382	0.943679
D
	0h Pi						8h Pi						16h Pi
ATF4	0.600935	0.789015	1.03915	1.08642	1.20882	1.30039	19.5729	18.6081	46.7475	9.96709	18.5491	6.76047	27.9386	28.8013	52.9608	16.1045	24.221	36.9441
CHOP	1.63237	0.969707	0.582558	0.960103	1.39304	0.471979	5.24355	9.57232	13.3095	13.546	4.96209	18.3197	26.5231	11.6364	24.8957	53.0369	21.3754	41.7916
E
	0h Pi						8h Pi						16h Pi
5‘	1.3251	1.25037	0.704481	0.773617	1.02677	0.942218	0.960782	1.20401	1.12984	0.991201	0.716653	1.29707	1.41802	1.45096	0.605411	0.612897	0.871956	1.04791
SBS	1.84344	1.05101	1.75302	1.4228	1.87384	1.76491	2.55572	4.5914	1.52455	5.36121	3.1919	7.01718	10.165	4.22292	6.45114	8.90692	15.2321	5.1582
3’	1.32389	1.41298	0.768894	0.830712	0.734437	0.941032	1.55097	0.798049	0.982189	0.912029	0.858589	0.720816	0.748628	1.23884	1.20055	0.629455	1.2988	0.900034
F
	0h Pi						8h Pi						16h Pi
5‘	1.63392	1.29514	0.562269	1.38607	1.43807	0.455842	1.04286	0.733594	1.87079	1.17814	1.53103	0.866882	0.602448	0.504125	1.953	0.888584	0.661101	0.397057
SBS	2.31423	1.95725	1.23694	0.753656	2.2361	1.9738	2.73837	8.24841	9.20337	11.1895	8.60464	9.50917	15.8107	19.568	9.45907	21.3142	12.8885	13.4411
3’	1.10243	1.4398	0.975765	1.4154	0.832913	0.479912	1.83167	1.73047	1.30369	0.521606	1.80679	0.615785	0.913086	1.309	0.342748	1.40608	1.56452	0.726438
G
TRIB3 protein exp.
	DMSO						4PBA
0h	0.921347	0.930925	0.916981	0.901546	1.13442	1.19478	0.186165	0.3046	0.149136	0.168029	0.114373	0.21265
12h	3.26949	2.49559	5.79283	2.87202	3.05316	2.67873	0.079023	0.084734	0.061001	0.055797	0.058198	0.069068
24h	9.41128	8.86911	9.52914	7.49814	9.3149	8.28031	1.56662	1.04668	1.22745	1.97927	1.84691	1.95529
ATF4 protein exp.
	DMSO						4PBA
0h	0.886644	0.921716	0.9949	0.954178	1.00084	1.24173	2.30059	2.8421	2.57146	2.15379	2.46051	2.13335
12h	13.8579	11.683	21.6167	11.7236	15.3636	9.78511	6.37538	6.45548	5.29345	5.01964	6.45229	6.29823
24h	28.4534	29.7004	25.2157	30.5503	32.1693	21.6254	13.3888	8.83097	13.0789	12.3037	10.5264	16.0878
CHOP protein exp.
	DMSO						4PBA
0h	0.995165	1.18812	1.15089	0.792586	0.733931	1.13931	0.057295	0.075973	0.043003	0.048159	0.04304	0.066697
12h	1.02679	1.27205	1.80416	1.21497	0.825215	1.15894	0.226546	0.142007	0.192778	0.154163	0.20773	0.219958
24h	0.966808	0.802132	2.15151	1.18943	2.16043	0.594514	0.134622	0.213822	0.229936	0.193093	0.162304	0.446804
H
TRIB3 protein exp.
	shCTR						shATF4
0h	1.00334	0.99983	0.65715	1.26449	1.03675	1.03844	0.306846	0.356333	0.277048	0.32837	0.360813	0.455369
12h	2.84477	3.00347	2.81931	2.55879	3.93773	1.94173	0.290492	0.237943	0.282533	0.39067	0.168027	0.254729
24h	6.0068	5.82162	6.57877	9.64223	8.95367	3.80759	0.392846	0.422956	0.660725	0.553065	0.394568	0.536995
ATF4 protein exp.
	shCTR						shATF4
0h	1.10194	0.806891	1.21151	0.999895	0.734868	1.14489	0.70842	0.68345	0.568229	0.84979	0.694608	1.07685
12h	7.71783	12.8477	6.12183	10.1154	9.61168	5.21421	4.24366	4.92337	5.60907	5.2629	3.97496	3.40993
24h	21.1452	15.5164	20.5418	30.237	21.2986	19.474	8.1539	7.27836	12.6302	8.18253	6.87104	7.52336
CHOP protein exp.
	shCTR						shATF4
0h	0.971852	0.608095	1.0477	1.33572	1.01585	1.02078	2.36351	2.67767	2.72378	2.27995	2.73346	3.929
12h	3.11296	3.17786	2.63338	4.35585	4.19091	2.61822	6.92204	8.79577	6.59097	7.56569	4.51273	5.54196
24h	7.42448	7.21256	6.44468	8.88958	10.7114	7.56055	10.9151	10.4092	13.3023	12.3416	7.01227	14.4065
I
TRIB3 protein exp.
	shCTR						shCHOP
0h	1.16084	0.776233	0.819682	1.21806	0.953437	1.1541	0.422723	0.40396	0.571023	0.563283	0.577702	0.585266
12h	2.75927	3.48033	2.82064	3.75705	1.83853	3.34712	0.30839	0.405758	0.399417	0.432052	0.320744	0.532239
24h	6.48438	6.18749	3.79727	5.52522	6.89208	7.07141	0.254843	0.173502	0.276616	0.233489	0.229767	0.189379
ATF4 protein exp.
	shCTR						shCHOP
0h	0.889637	0.86975	1.22904	0.847496	1.15817	1.00591	0.430528	0.379679	0.537487	0.469854	0.431761	0.522724
12h	0.957172	1.57167	1.36573	1.31059	0.708134	1.07756	1.13692	1.5004	1.29071	1.43052	1.38137	1.6902
24h	1.21837	0.682706	0.755963	1.18259	1.28624	1.24536	0.662124	0.971157	0.966568	1.07171	0.649647	0.694959
CHOP protein exp.
	shCTR						shCHOP
0h	1.14958	0.985473	0.772113	1.27304	1.06466	0.755124	0.608791	0.505941	0.716763	0.524985	0.569197	0.691999
12h	17.5893	23.5176	22.3959	16.8993	17.0067	16.2503	9.92497	13.3415	11.6922	9.26702	6.83501	14.3486
24h	66.3483	55.0373	44.7068	73.1282	57.6087	59.5271	10.1299	9.13831	12.2182	10.3158	8.2782	9.94512

## Sheet: Figure6
B
	shCTR						shTRIB3
CTR	0	0	0	0	0	0	0	0	0	0	0	0
Sol	64.8257	67.3869	69.7445	47.2716	56.2334	56.0954	45.2184	41.8797	48.5836	50.996	35.0273	32.1055
HG+Ins	184.257	186.283	158.325	169.208	161.718	139.447	85.9019	93.6902	95.679	76.2696	89.5824	84.6571
HG	168.815	125.794	181.246	169.096	192.807	188.391	70.727	62.6048	70.2249	82.2249	58.5464	62.6901
BMP2	154.843	165.977	151.461	153.907	182.878	165.024	63.4025	75.0747	49.984	69.2599	70.0151	69.9817
ox-LDL	174.687	156.97	206.443	195.997	209.501	127.286	83.8192	97.2723	83.9834	90.9604	91.2846	78.7948
TM	143.846	169.393	133.133	118.075	171.818	165.389	42.5153	40.3609	42.5925	33.7651	39.0786	43.8318
4PBA	42.3597	37.0391	42.1119	31.8957	45.9446	38.3302	28.6382	26.8094	24.4214	24.1824	26.9233	34.1804
D
	WT						TRIB3 KO
CTR	0	0	0	0	0	0	0	0	0	0	0	0
Sol	38.1741	28.0136	42.7668	29.8313	39.4721	30.4199	25.9186	18.6539	28.4264	24.0673	19.2917	26.0408
HG+Ins	132.337	108.652	155.114	133.374	106.933	118.657	52.4719	36.7574	38.757	61.186	47.0824	52.7065
HG	106.749	120.621	123.122	77.4214	120.726	95.4542	41.6037	33.9208	33.2257	30.6277	37.592	30.4907
BMP2	115.566	110.993	111.948	135.32	112.342	101.257	52.4895	48.9957	39.4902	53.4909	57.688	48.8522
ox-LDL	96.8134	98.701	99.98	99.0272	77.1799	75.5679	42.0379	38.1439	48.9799	40.5604	37.3874	29.9024
TM	102.67	85.8077	114.483	89.958	91.5973	115.648	47.682	53.9444	37.2338	37.2543	52.2041	55.4192
4PBA	20.3795	24.0414	20.8314	17.0707	15.3225	22.7449	12.7526	13.2135	11.3169	12.464	11.2552	13.7041
E	CTR		Pi
BGLAP	shCTR	shTRIB3	shCTR	shTRIB3
	0.782532	0.841646	1.64302	0.920315
	1.23965	0.901482	2.55374	0.885047
	0.905207	1.22444	2.44434	0.895004
	0.948856	0.973693	2.3113	1.3499
	1.20646	0.965151	1.56157	1.47265
	0.965052	0.783304	1.95796	1.14289
ALPL	CTR		Pi
	shCTR	shTRIB3	shCTR	shTRIB3
	1.35549	1.48391	4.88901	1.50048
	0.833948	0.90272	3.21291	1.69741
	0.634503	1.09095	3.38855	2.09636
	1.06727	1.05286	4.50081	1.38269
	0.600453	1.09049	2.69383	1.51186
	1.50565	0.999238	2.71921	1.47915
BMP2	CTR		Pi
	shCTR	shTRIB3	shCTR	shTRIB3
	1.44594	0.886443	2.67377	0.953601
	0.798664	0.870843	2.63869	0.860397
	0.834202	1.427	3.03906	1.03354
	0.755639	1.09726	2.88509	1.11067
	1.38244	1.05052	1.97008	0.256399
	0.846029	0.705476	2.35196	0.778537
COL1A1	CTR		Pi
	shCTR	shTRIB3	shCTR	shTRIB3
	1.17538	1.16623	2.25626	1.20089
	0.740294	0.811832	2.71526	0.875363
	0.844317	1.26322	2.61702	1.31553
	1.14545	0.94955	2.337	1.04058
	1.24649	1.4282	1.80648	0.96493
	0.844429	1.19719	2.31583	1.58601

## Sheet: Figure7
B
Sham		CKD
WT	TRIB3 KO	WT	TRIB3 KO
0.580417	0.492923	5.93956	2.60873
0.436684	0.562404	3.25148	2.45307
0.608001	0.448862	5.41569	3.53424
0.495588	0.460456	2.52289	3.75164
0.592078	0.698936	4.36527	2.49538
0.435985	0.482375	1.47336	4.49086
0.685252	0.438285	5.88216	2.83248
0.510701	0.666933	4.32139	1.40458
0.652645	0.456302	2.1206	3.16331
0.542759	0.553607	6.05154	2.25025
0.479116	0.404975	4.49318	3.14841
0.611598	0.45522	3.0984	2.99485
0.675996	0.60877	1.64601	3.78973
0.508887	0.604013	5.06401	1.14776
0.648273	0.429737	5.47481	1.31349
C
Sham		CKD
WT	TRIB3 KO	WT	TRIB3 KO
0	0	60.266	32.3842
0	0	43.4618	21.2779
0	0	35.2173	43.4975
0	0	67.5309	30.7414
0	0	67.3389	20.1222
0	0	69.6033	33.3467
0	0	69.188	25.5002
0	0	55.0836	24.9647
0	0	40.7238	38.2829
0	0	48.1692	20.8646
0	0	53.9638	44.0419
0	0	50.1247	20.9668
D
Thoracic a.
Sham		CKD
WT	TRIB3 KO	WT	TRIB3 KO
0	0	61.2765	24.4873
0	0	88.6138	19.4294
0	0	54.9325	35.2541
0	0	71.6827	32.2357
0	0	95.4873	22.9234
0	0	73.8636	26.3411
0	0	30.1491	42.3813
0	0	70.5923	20.0119
0	0	73.2239	33.9384
0	0	39.946	39.8342
0	0	46.6589	27.7104
0	0	48.952	27.627
Abdominal a.
Sham		CKD
WT	TRIB3 KO	WT	TRIB3 KO
0	0	71.7964	25.5375
0	0	46.7585	21.1332
0	0	53.3417	30.978
0	0	50.707	19.0775
0	0	41.3678	26.438
0	0	79.014	30.7522
0	0	55.832	15.4561
0	0	70.7975	28.0141
0	0	86.065	18.3631
0	0	61.6276	26.0652
0	0	61.7769	20.073
0	0	72.8852	14.791
E
Sham		CKD
WT	TRIB3 KO	WT	TRIB3 KO
1.04521	1.9082	4.50167	2.44137
0.92149	1.90304	5.22122	1.52298
1.55324	1.12997	4.81285	1.60309
1.67766	1.81617	5.4625	2.35536
1.05797	1.22135	4.09161	1.88955
1.33703	1.93845	3.27861	3.59979
1.75365	1.36062	2.67728	2.15943
1.33113	1.3443	5.60368	3.34017
1.261	1.12074	4.60654	2.39278
1.32507	1.63844	4.59988	2.34661
1.45966	1.49372	3.18116	2.62931
0.879565	1.08011	5.48449	1.79822
F
	Sham												CKD
	WT						TRIB3 KO						WT						TRIB3 KO
0	0.544366	0.75	0.44	0.74	0.43	0.57	0.4	0.48291	0.5	0.4	0.49	0.3	0.54	0.41	0.68	0.42	0.38	0.61	0.54	0.67	0.41	0.36	0.64	0.74
0.1	0.685196	0.59	0.49	0.73	0.84	0.83	0.8	0.72962	0.8	1.11	1.12	0.63	1.08	1.11	0.78	1.17	1.03	1.28	0.96	1.04	1.28	1.08	1.12	0.87
0.2	0.900874	1.05	0.93	1.22	0.96	0.64	0.83	0.90683	0.85	1.1	0.88	0.77	1.92	2.15	1.95	2.65	2.47	2.37	1.47	1.88	1.4	1.25	1.45	1.67
0.3	1.33957	1.62	0.83	1.18	1.34	0.85	1.38	1.63613	1.14	0.87	1.91	1.37	2.88	3.97	1.85	2.25	2.41	3.48	2.18	1.58	1.97	2.65	2.2	2.06
0.4	2.02649	2.59	1.86	1.56	2.17	1.69	1.72	1.26177	1.56	2.3	1.89	1.2	3.11	3.23	4.68	4.78	3.13	5.71	2.82	2.97	1.99	2.62	2.53	3.51
0.5	2.13586	2.71	2.55	1.76	2.39	2.4	2.38	2.24826	3.05	2.61	2.7	2.1	6.06	8.21	4.08	3.69	7.39	6.66	3.68	3.59	2.64	3.89	4.44	5.22
0.6	3.36919	2.25	2.92	3.12	2.19	2.29	3.48	2.13013	2.78	2.29	3.69	3.92	8.57	9.42	11.4	8.84	6.39	8.72	5.29	6.99	3.42	3.88	4.81	5.03
H
	TRIB3	Sham		CKD
		WT	TRIB3 KO	WT	TRIB3 KO
		0.974305	0	5.02538	0
		1.15119	0	5.2782	0
		1.21103	0	2.99981	0
		0.88599	0	4.68793	0
		1.32465	0	5.15795	0
		0.851776	0	2.64683	0
		0.700333	0	4.50587	0
		1.1494	0	4.83702	0
		1.19901	0	5.45155	0
		1.02269	0	1.83596	0
	Smurf1	Sham		CKD
		WT	TRIB3 KO	WT	TRIB3 KO
		1.38305	4.03844	0.157502	1.55128
		0.632203	2.38732	0.085909	1.27714
		1.0684	3.53341	0.299285	1.56421
		0.757139	3.9911	0.107497	2.23562
		0.65629	2.33787	0.378106	1.40422
		1.03829	4.17421	0.176304	1.90947
		1.15993	5.34749	0.216676	1.70442
		0.871583	2.71569	0.482759	3.19298
		1.22571	3.8688	0.18913	2.36076
		1.00136	4.67753	0.219796	2.71543
	Runx2	Sham		CKD
		WT	TRIB3 KO	WT	TRIB3 KO
		0.706066	1.27693	6.78151	6.48157
		1.27234	1.15129	7.10032	3.8491
		1.21547	1.01455	6.43859	4.33287
		0.83756	0.818124	8.28947	5.76959
		1.30827	1.23748	4.50047	3.21915
		0.852234	1.20558	7.7592	1.82354
		1.3333	1.25563	5.03498	2.67468
		0.756137	1.04311	7.39176	2.56096
		0.620672	1.15471	5.42209	2.34494
		0.730519	1.23507	6.08413	2.76702
	SMAD1	Sham		CKD
		WT	TRIB3 KO	WT	TRIB3 KO
		1.24599	0.79293	3.84784	2.6557
		1.0155	0.871181	6.65815	3.8825
		0.840868	0.734493	6.64187	4.78227
		1.10709	1.15616	6.54211	4.86041
		0.764738	1.20601	4.69333	2.17779
		1.10164	0.835002	3.80684	2.53949
		0.830313	0.733525	4.70546	2.23362
		1.23496	0.895911	5.79805	2.4038
		0.991345	0.662764	3.75941	3.69631
		1.17484	1.25053	5.83688	4.87965

## Sheet: Figure8
B
Sham		DM CKD
ApoE KO	ApoE/TRIB3 KO	ApoE KO	ApoE/TRIB3 KO
2.57349	2.08261	6.31054	4.86622
2.27252	2.93532	5.18161	2.85691
2.98148	1.95449	5.38445	4.77234
2.53686	2.55043	5.84854	2.9748
2.56357	1.40809	7.22803	3.08574
1.47577	2.47615	6.27003	3.94115
1.65023	2.65133	3.8511	2.82807
2.4951	1.93047	3.20443	3.06146
1.99704	1.79231	4.37859	4.35689
2.31261	1.87163	5.20807	4.20167
1.47705	2.42436	6.89849	3.17987
2.06349	1.5359	7.41669	1.95624
C
Sham		DM CKD
ApoE KO	ApoE/TRIB3 KO	ApoE KO	ApoE/TRIB3 KO
0	0	34.6359	30.9835
0	0	73.6838	17.0023
0	0	87.1446	24.4243
0	0	62.8798	24.6913
0	0	48.5177	18.7414
0	0	40.6247	18.2002
0	0	57.928	25.3247
0	0	39.7985	15.6315
0	0	81.736	34.8129
0	0	90.8068	30.4154
0	0	46.707	31.1216
0	0	78.3198	26.4745
D
Alizarin Red						Von Kossa
Sham		DM CKD				Sham		DM CKD
ApoE KO	ApoE/TRIB3 KO	ApoE KO	ApoE/TRIB3 KO			ApoE KO	ApoE/TRIB3 KO	ApoE KO	ApoE/TRIB3 KO
2.41518	1.81985	17.0548	9.06608			2.65685	1.40646	23.0959	9.54075
3.11621	2.08328	16.1713	8.77437			2.25532	2.11748	23.345	11.4381
2.81816	2.76939	12.7153	10.2648			2.33556	1.38216	17.7097	12.0844
2.27829	2.22731	10.17	13.4399			2.20448	1.59503	16.2446	4.31431
2.5128	1.69357	10.1586	12.2699			2.22825	2.48006	22.2969	10.7706
2.64742	3.48911	10.8519	8.48351			2.44645	2.12602	15.1766	12.0857
3.19871	2.11116	12.521	11.0362			1.3029	1.2429	19.9173	12.9703
3.12436	2.35345	14.8766	10.5274			1.7212	2.41991	22.0383	9.8294
3.5598	1.4766	13.5888	8.71345			2.45805	2.05185	11.54	2.42467
2.56873	2.27452	9.98783	13.3831			1.25332	1.20748	8.9913	12.4527
2.92409	2.09221	12.0837	8.7526			1.26964	2.59319	24.6727	12.7909
2.19249	2.05327	11.1544	9.67906			2.42506	1.76927	26.4894	7.77294
E
Sham		DM CKD
ApoE KO	ApoE/TRIB3 KO	ApoE KO	ApoE/TRIB3 KO
0.857684	0.815322	7.70983	3.36591
1.3256	1.0831	7.46038	5.31906
0.998637	1.18	7.08237	4.30064
0.773412	1.17145	6.17983	4.14799
0.990878	0.965286	6.05874	3.81941
0.865044	0.838524	5.41876	3.02036
1.22734	1.1734	6.9848	4.29962
1.27272	1.12645	4.4675	4.64132
1.15689	0.820669	5.54491	4.71641
0.917965	0.951567	7.03307	4.93022
0.94144	0.833462	5.82051	5.12954
0.721457	0.855132	5.95576	5.32366
G
TRIB3
Sham		DM CKD
ApoE KO	ApoE/TRIB3 KO	ApoE KO	ApoE/TRIB3 KO
1.242	0	2.8717	0
0.937	0	4.8803	0
0.862	0	3.2398	0
0.881	0	5.31	0
0.827	0	5.3906	0
0.651	0	2.5956	0
0.874	0	3.9928	0
0.778	0	4.7237	0
0.798	0	5.0992	0
1.173	0	2.8685	0
Smurf1
Sham		DM CKD
ApoE KO	ApoE/TRIB3 KO	ApoE KO	ApoE/TRIB3 KO
1.2999	2.29919	0.238046	1.42104
1.17805	2.07792	0.120981	1.49516
0.751118	1.86769	0.167686	1.62381
1.30213	2.19201	0.245448	1.6303
1.35756	1.36453	0.154342	1.53918
1.23919	1.39912	0.148553	1.72179
1.0623	1.92529	0.177813	1.41571
1.26186	2.75069	0.12804	1.2344
0.888638	2.25645	0.209868	1.82595
0.744684	1.46467	0.156193	1.27294
Runx2
Sham		DM CKD
ApoE KO	ApoE/TRIB3 KO	ApoE KO	ApoE/TRIB3 KO
1.02048	0.909885	6.43272	1.41464
0.883954	1.19503	5.99951	2.38702
0.820021	0.901671	4.04537	1.86644
1.23917	1.35019	6.19712	2.36021
0.981282	0.878621	5.07126	1.44042
0.946964	0.660512	3.75052	2.09994
0.873159	1.30952	5.98594	1.44884
0.690987	0.690997	4.1954	1.34725
1.21984	0.775679	6.20429	2.15616
1.20121	0.941121	4.01766	1.24025
Smad1
Sham		DM CKD
ApoE KO	ApoE/TRIB3 KO	ApoE KO	ApoE/TRIB3 KO
0.793426	0.978831	2.58561	3.46035
1.13832	0.803567	5.51817	2.45273
1.22118	1.11307	5.2906	2.58556
1.27549	0.887898	3.21721	2.08957
0.900245	0.956852	3.68141	3.26988
0.79294	1.20997	2.56322	1.99558
0.994976	0.683015	2.50217	2.16387
1.31753	1.11233	2.968	2.52868
1.17014	1.01469	4.11409	2.77607
1.24729	1.20529	3.9537	2.03403

## Sheet: Supplementary Figure1
A
TRIB3 protein exp.			GRP78 protein exp.			p-PERK/PERK
CTR sera	Dialysis sera		CTR sera	Dialysis sera		CTR sera	Dialysis sera
0.82	5.46		1.22277	15.0622		1.09159	41.1344
0.97	10.11		0.942041	14.7707		0.98492	36.8499
1.21	22.95		0.835188	17.1124		0.923488	66.0901
	13.59			13.3939			59.9116
	22.42			12.4804			80.1069
	14.87			13.9236			57.2806
	16.35			14.8133			66.2645
	11.46			14.4717			48.1683
	6.75			9.72279			23.4956
B
TRIB3	Calcium/dry weight (mmol/g)
6.92149	1.99109
37.1592	2.57755
138.862	4.75515
40.3341	1.43
54.7965	1.78593
20.3385	0.723587
82.9651	2.84008
35.3041	0.068642
0.43674	0.729777
55.0553	1.72979
96.8237	2.55648
18.4284	0.81544
10.2676	0.700555
37.9543	2.20116
47.5468	2.51249
9.70967	0.16737
133.884	6.63197
53.6604	1.65397
C
TRIB3	Calcium/dry weight (mmol/g)
1.19542	2.30648
0.61111	1.17839
0.109559	2.45364
61.8142	4.33492
42.5977	1.5096
9.01961	0.421444
10.3173	0.976504
22.6527	2.19739
11.3067	0.383391
14.7962	2.69995
0.664881	1.73232
3.31317	1.28494
21.1136	0.553989
10.8501	0.445052
45.6644	1.59644
48.1604	2.00628
71.0713	3.67525
20.0938	2.95155
63.799	4.97996
182.306	1.1219
155.956	5.64851
181.033	5.90892
51.333	1.86276
48.9729	4.72265
D
TRIB3	GRP78
1.19542	0.260048
0.61111	0.341877
0.109559	0.394584
61.8142	0.731979
42.5977	1.70989
9.01961	1.98732
10.3173	0.540768
22.6527	1.87953
11.3067	0.371505
14.7962	0.276291
0.664881	2.01533
3.31317	1.49088
21.1136	5.14176
10.8501	4.63441
45.6644	4.31351
48.1604	3.34462
71.0713	3.31473
20.0938	4.00781
63.799	4.21393
182.306	4.99255
155.956	5.15359
181.033	4.81597
51.333	2.47668
48.9729	4.26409
E
TRIB3	p-PERK/PERK
1.19542	1.50906
0.664881	0.589162
9.01961	0.535921
22.6527	0.674068
3.31317	1.53604
10.3173	1.28024
0.61111	1.39677
0.109559	0.415093
10.8501	0.842662
42.5977	0.344263
20.0938	1.65951
48.9729	1.21721
14.7962	2.42214
51.333	4.17164
11.3067	2.79417
181.033	3.52526
71.0713	2.35617
21.1136	4.06987
63.799	2.50034
61.8142	4.19721
45.6644	2.60525
48.1604	2.91954
182.306	5.14992
155.956	3.80689
F
TRIB3 mRNA
CTR	CKD
0.998128	2.86021
0.91938	2.69774
0.7102	3.29818
0.817109	3.52735
1.56435	3.6595
1.05495	3.8047
1.1077	3.62624
1.05295	2.63457
0.759558	3.9087
1.11289	2.6622
	3.43666
	3.28039
	3.93218
	3.29868
	4.02696
G
TRIB3 mRNA-Calcium/dry weight
TRIB3	Calcium/dry weight (mmol/g)
1.51244	0.358699
5.29315	2.39928
5.06758	2.80606
1.90908	0.333283
5.51321	4.5435
10.345	4.66155
11.6008	2.61408
4.8215	1.91977
3.63991	0.97114
2.32216	0.620072
6.27632	2.19551
7.59716	2.71637
4.34736	0.376648
6.4823	1.8427
3.17708	0.31798
2.13759	0.359403
5.45048	0.262798
2.85985	0.755564
J
Sham	UUO
0.857031	2.66439
0.844708	2.2728
1.00191	2.06981
0.733863	2.66107
1.24298	3.03526
1.1296	2.19022
1.05601	3.61172
0.839442	3.91432
1.44132	3.94315
0.972167	2.63761
1.29749	2.30215
1.18399	1.79324
1.03526	1.92272
0.757403	1.87285
0.617433	2.2895
K
Sham	Nx
1.04405	2.08444
1.02699	2.78768
0.859759	1.40966
0.614139	3.64951
1.48396	2.74684
1.09029	2.49098
0.947952	1.8535
0.8646	4.35889
1.02025	2.8697
0.781472	4.38768
1.51271	3.87851
1.05978	2.21876
1.01533	3.46713
1.04366	2.78433
0.736507	3.0916
L
WT	db/db
1.08964	4.16872
1.16667	4.78988
0.730011	4.49681
1.24055	5.04149
1.19161	3.1335
0.860848	3.33592
0.737409	4.72978
M
CTR	Apoe KO+STZ
0.776024	5.55665
1.00553	2.59944
1.24043	4.45284
0.758298	1.86771
0.958258	4.40311
0.754497	2.56012
0.759347	1.72912
1.01181	2.33264
1.25905	3.59747
1.4478	1.76118
0.744789	2.64713
1.3936	3.87362
0.937732	2.46156
1.2462	4.93496
0.855034	4.7171

## Sheet: Supplementary Figure 3
Time/ps	TRIB3	Smurf1	Complex
0	0.0004992	0.0005011	0.0005025
10	0.217186	0.215024	0.210269
20	0.267973	0.274752	0.268034
30	0.315265	0.303488	0.310904
40	0.356484	0.33838	0.355422
50	0.367851	0.323578	0.353675
60	0.378453	0.326593	0.360222
70	0.40943	0.340493	0.383653
80	0.442238	0.36483	0.411077
90	0.48167	0.373202	0.445157
100	0.505545	0.383922	0.470007
110	0.522764	0.397711	0.484615
120	0.525262	0.400075	0.48315
130	0.546479	0.407137	0.497077
140	0.542521	0.408171	0.494168
150	0.560806	0.440844	0.5127
160	0.559513	0.463369	0.523206
170	0.561755	0.464833	0.533315
180	0.560829	0.490568	0.543782
190	0.592623	0.505628	0.572845
200	0.610673	0.51403	0.592257
210	0.61229	0.5173	0.596991
220	0.619858	0.519392	0.605572
230	0.637723	0.53713	0.624346
240	0.634021	0.562618	0.630478
250	0.645017	0.579971	0.651052
260	0.66598	0.549543	0.660613
270	0.689429	0.558708	0.677423
280	0.68801	0.553448	0.677631
290	0.688148	0.564256	0.682242
300	0.680556	0.565929	0.679458
310	0.691886	0.578914	0.686519
320	0.697427	0.571369	0.693359
330	0.698912	0.567652	0.69599
340	0.708067	0.582278	0.709029
350	0.717631	0.575142	0.712971
360	0.714555	0.605838	0.715702
370	0.717899	0.638539	0.728025
380	0.741465	0.670628	0.758428
390	0.750413	0.667884	0.759249
400	0.76042	0.659626	0.761154
410	0.739744	0.65471	0.743951
420	0.737248	0.646748	0.734503
430	0.735613	0.664173	0.733378
440	0.723836	0.671341	0.728797
450	0.701389	0.680257	0.72179
460	0.695739	0.716331	0.725675
470	0.709991	0.734102	0.73943
480	0.737555	0.721604	0.761703
490	0.729494	0.732253	0.759209
500	0.752146	0.716937	0.774195
510	0.768435	0.743136	0.793427
520	0.759251	0.741104	0.789326
530	0.761971	0.72737	0.788056
540	0.767119	0.719047	0.779702
550	0.78883	0.727866	0.797906
560	0.77368	0.724762	0.781767
570	0.760411	0.717163	0.766363
580	0.753211	0.735992	0.766857
590	0.783184	0.735485	0.784859
600	0.798359	0.746248	0.797869
610	0.812715	0.749386	0.812079
620	0.807168	0.740815	0.807427
630	0.814329	0.749454	0.815081
640	0.81056	0.723594	0.801678
650	0.808445	0.739874	0.798701
660	0.816709	0.741409	0.8095
670	0.847934	0.765512	0.841227
680	0.869878	0.785283	0.858724
690	0.881126	0.790508	0.8587
700	0.877307	0.795706	0.856983
710	0.896602	0.814625	0.880073
720	0.917861	0.793222	0.892364
730	0.951484	0.802295	0.918071
740	0.97975	0.821814	0.944961
750	0.972961	0.818597	0.941353
760	1.00347	0.809428	0.966323
770	0.993571	0.790388	0.961872
780	1.00004	0.789135	0.968707
790	0.982181	0.805963	0.962225
800	0.978117	0.811	0.95628
810	1.00039	0.806707	0.968693
820	1.00374	0.806424	0.968992
830	0.978263	0.813512	0.952426
840	0.949103	0.816879	0.934055
850	0.952921	0.814803	0.937494
860	0.961785	0.781544	0.935762
870	0.970165	0.757149	0.941719
880	0.977713	0.765915	0.949152
890	1.01228	0.760188	0.9684
900	1.00253	0.748233	0.958318
910	1.02174	0.744016	0.971307
920	1.00171	0.735	0.958121
930	1.00984	0.749439	0.97287
940	0.98891	0.754159	0.969269
950	1.00412	0.748885	0.975279
960	1.00937	0.744263	0.975144
970	0.997766	0.763743	0.970463
980	1.00404	0.778396	0.970097
990	1.02149	0.80794	0.985453
1000	1.05295	0.807035	1.00505
1010	1.04947	0.80583	1.00817
1020	1.05571	0.802122	1.01712
1030	1.04203	0.815858	1.01194
1040	1.0385	0.832043	1.01417
1050	1.04104	0.831576	1.01132
1060	1.02602	0.847114	1.00728
1070	1.054	0.845166	1.02687
1080	1.05064	0.857038	1.02515
1090	1.07677	0.877997	1.04477
1100	1.06054	0.863979	1.02676
1110	1.06355	0.850309	1.03054
1120	1.07825	0.856766	1.04697
1130	1.09454	0.8619	1.0585
1140	1.07834	0.853735	1.04072
1150	1.07279	0.857359	1.03115
1160	1.08236	0.866665	1.03882
1170	1.08623	0.867148	1.03916
1180	1.07967	0.865243	1.03857
1190	1.07493	0.866547	1.04179
1200	1.0998	0.893388	1.06838
1210	1.09672	0.883245	1.06505
1220	1.09146	0.859568	1.06598
1230	1.08565	0.844843	1.06486
1240	1.07609	0.860684	1.0598
1250	1.11628	0.868729	1.08189
1260	1.12235	0.865115	1.08658
1270	1.1459	0.892956	1.1124
1280	1.14501	0.914003	1.11962
1290	1.16129	0.880491	1.12753
1300	1.16283	0.861002	1.12185
1310	1.15418	0.852738	1.11705
1320	1.13593	0.872723	1.10437
1330	1.12258	0.854177	1.08859
1340	1.12147	0.845319	1.08455
1350	1.12094	0.835559	1.09043
1360	1.11896	0.804043	1.07993
1370	1.09313	0.810747	1.06582
1380	1.08341	0.785654	1.05018
1390	1.078	0.780839	1.04214
1400	1.08979	0.803437	1.05473
1410	1.08985	0.822086	1.05346
1420	1.07474	0.817988	1.04117
1430	1.05404	0.810837	1.01639
1440	1.06058	0.804793	1.0182
1450	1.07564	0.807576	1.03171
1460	1.08229	0.824323	1.04868
1470	1.07616	0.814968	1.04551
1480	1.08485	0.800491	1.05068
1490	1.07404	0.801054	1.03906
1500	1.06603	0.828829	1.03937
1510	1.05506	0.807955	1.02892
1520	1.06538	0.819148	1.03823
1530	1.07382	0.829416	1.04613
1540	1.08421	0.803848	1.04914
1550	1.04068	0.824314	1.02686
1560	1.07068	0.831374	1.04998
1570	1.09524	0.834252	1.06737
1580	1.10526	0.865247	1.08259
1590	1.11636	0.890556	1.09241
1600	1.11843	0.914832	1.10053
1610	1.10935	0.911161	1.09521
1620	1.12163	0.939905	1.10594
1630	1.13972	0.922137	1.11181
1640	1.14257	0.911357	1.10838
1650	1.1512	0.936489	1.124
1660	1.17663	0.93244	1.14535
1670	1.18584	0.961209	1.15546
1680	1.18671	0.989427	1.16027
1690	1.19369	1.004	1.1613
1700	1.20227	1.01914	1.16857
1710	1.22075	1.03413	1.18731
1720	1.21611	1.0514	1.19016
1730	1.22886	1.07304	1.21047
1740	1.2511	1.06102	1.22407
1750	1.27326	1.06484	1.24477
1760	1.27163	1.08603	1.24929
1770	1.29207	1.0889	1.26714
1780	1.298	1.08496	1.27234
1790	1.28029	1.10203	1.26698
1800	1.25229	1.09712	1.24781
1810	1.24127	1.12118	1.24294
1820	1.28257	1.11486	1.2732
1830	1.28243	1.12976	1.28238
1840	1.26232	1.13655	1.27238
1850	1.26966	1.16507	1.28259
1860	1.27556	1.16149	1.28784
1870	1.28637	1.16415	1.29119
1880	1.28661	1.16754	1.29038
1890	1.27223	1.1794	1.28777
1900	1.25122	1.15066	1.26386
1910	1.25227	1.14418	1.26274
1920	1.24331	1.14311	1.25532
1930	1.23653	1.16267	1.25731
1940	1.24296	1.1669	1.26091
1950	1.24493	1.20376	1.2706
1960	1.23593	1.18336	1.26103
1970	1.22196	1.16589	1.24444
1980	1.21322	1.13281	1.22749
1990	1.19544	1.14555	1.21953
2000	1.19275	1.12116	1.21377
2010	1.19942	1.13182	1.2153
2020	1.21081	1.13464	1.22342
2030	1.23246	1.15061	1.24896
2040	1.20717	1.14762	1.23101
2050	1.23063	1.20133	1.25977
2060	1.20298	1.18354	1.23403
2070	1.18724	1.18016	1.21932
2080	1.16002	1.18256	1.20549
2090	1.17855	1.20343	1.224
2100	1.20635	1.19576	1.24163
2110	1.20316	1.2071	1.23876
2120	1.20365	1.23508	1.24452
2130	1.22305	1.19378	1.24702
2140	1.23342	1.18503	1.25469
2150	1.23793	1.16056	1.25003
2160	1.23421	1.13826	1.24011
2170	1.24268	1.146	1.25009
2180	1.25194	1.13081	1.2534
2190	1.25828	1.14536	1.26
2200	1.27787	1.12949	1.26982
2210	1.30195	1.11522	1.28407
2220	1.31719	1.12394	1.30506
2230	1.34149	1.12749	1.33102
2240	1.33891	1.14353	1.33892
2250	1.3502	1.14175	1.34753
2260	1.36932	1.15486	1.366
2270	1.36358	1.14084	1.35728
2280	1.35824	1.14274	1.35753
2290	1.33755	1.16401	1.34618
2300	1.34764	1.18969	1.36265
2310	1.31828	1.15388	1.33373
2320	1.32162	1.12666	1.32754
2330	1.34408	1.13976	1.34688
2340	1.32396	1.12969	1.32639
2350	1.30548	1.11244	1.30417
2360	1.30888	1.13744	1.30922
2370	1.29682	1.14221	1.29401
2380	1.29748	1.17173	1.31063
2390	1.27934	1.16883	1.29759
2400	1.2961	1.18367	1.31749
2410	1.30096	1.1643	1.31138
2420	1.30636	1.17452	1.31709
2430	1.28834	1.13113	1.28625
2440	1.27121	1.15235	1.27704
2450	1.24618	1.16267	1.25989
2460	1.23566	1.16353	1.25131
2470	1.2575	1.17261	1.27355
2480	1.27926	1.17293	1.29218
2490	1.28059	1.19391	1.30285
2500	1.29683	1.20201	1.32445
2510	1.29441	1.23459	1.33683
2520	1.3123	1.25212	1.34964
2530	1.28259	1.25523	1.32676
2540	1.29384	1.24619	1.3321
2550	1.31387	1.23786	1.34769
2560	1.31806	1.23177	1.354
2570	1.33287	1.21575	1.36577
2580	1.34581	1.22633	1.37764
2590	1.35186	1.22191	1.37376
2600	1.34016	1.22715	1.36862
2610	1.32344	1.21469	1.35442
2620	1.31423	1.2198	1.34597
2630	1.31191	1.23041	1.34378
2640	1.31117	1.26461	1.35722
2650	1.29642	1.29075	1.35687
2660	1.30608	1.31016	1.3733
2670	1.31405	1.34082	1.39012
2680	1.32046	1.35884	1.40457
2690	1.31831	1.37379	1.41504
2700	1.32583	1.37311	1.42147
2710	1.33078	1.38798	1.42561
2720	1.34581	1.40781	1.44212
2730	1.34267	1.37225	1.42348
2740	1.331	1.36244	1.41587
2750	1.33555	1.35973	1.41905
2760	1.35533	1.36206	1.4367
2770	1.35437	1.3367	1.42816
2780	1.35755	1.34337	1.4339
2790	1.36124	1.33804	1.4335
2800	1.38302	1.3276	1.45086
2810	1.38597	1.32413	1.44835
2820	1.3918	1.33442	1.45531
2830	1.41077	1.30179	1.45735
2840	1.38328	1.32369	1.44027
2850	1.36997	1.31656	1.422
2860	1.36769	1.32897	1.42093
2870	1.36441	1.33944	1.41868
2880	1.3879	1.32021	1.42915
2890	1.40502	1.32116	1.43939
2900	1.39556	1.31872	1.42821
2910	1.39237	1.25967	1.41651
2920	1.38388	1.21411	1.40199
2930	1.38885	1.22116	1.40963
2940	1.39449	1.23461	1.41351
2950	1.3847	1.23425	1.40647
2960	1.39509	1.24089	1.41479
2970	1.40853	1.2307	1.42445
2980	1.4132	1.19753	1.41692
2990	1.40208	1.23229	1.42044
3000	1.40804	1.22329	1.42578
3010	1.41483	1.24603	1.43456
3020	1.42175	1.23419	1.43331
3030	1.41404	1.21619	1.41812
3040	1.40814	1.22465	1.41409
3050	1.40847	1.19928	1.40501
3060	1.4231	1.1922	1.42071
3070	1.41126	1.15522	1.40872
3080	1.40493	1.15547	1.40112
3090	1.42366	1.15673	1.41137
3100	1.42373	1.16277	1.41121
3110	1.40184	1.15933	1.40027
3120	1.41242	1.18643	1.41679
3130	1.40369	1.17588	1.40428
3140	1.38243	1.17016	1.38528
3150	1.37566	1.14093	1.37511
3160	1.37134	1.14095	1.36988
3170	1.34302	1.14023	1.35123
3180	1.32342	1.13387	1.34059
3190	1.33404	1.14722	1.35762
3200	1.35883	1.14731	1.37506
3210	1.35235	1.15676	1.38075
3220	1.36137	1.16253	1.3895
3230	1.38719	1.17123	1.41353
3240	1.40113	1.17545	1.42551
3250	1.37673	1.1769	1.40953
3260	1.39782	1.19034	1.4331
3270	1.39141	1.19479	1.42766
3280	1.39681	1.20186	1.43223
3290	1.38395	1.2178	1.42814
3300	1.38133	1.21885	1.43068
3310	1.39183	1.2505	1.44864
3320	1.40608	1.24787	1.46436
3330	1.42188	1.25197	1.47355
3340	1.41282	1.21443	1.45189
3350	1.42058	1.19738	1.45205
3360	1.42086	1.16774	1.44079
3370	1.43434	1.17716	1.45598
3380	1.4439	1.15933	1.45912
3390	1.44059	1.14503	1.45592
3400	1.43971	1.14941	1.4532
3410	1.44494	1.13221	1.4529
3420	1.41696	1.11438	1.42803
3430	1.42781	1.07943	1.42811
3440	1.41595	1.0923	1.41775
3450	1.42512	1.12903	1.4326
3460	1.43178	1.12728	1.43392
3470	1.45034	1.11879	1.44968
3480	1.45075	1.13267	1.46052
3490	1.45006	1.14509	1.46242
3500	1.4515	1.14592	1.45837
3510	1.4626	1.14539	1.47487
3520	1.4766	1.10357	1.47479
3530	1.48733	1.10371	1.48431
3540	1.49411	1.10181	1.48963
3550	1.51303	1.1053	1.5037
3560	1.52294	1.13039	1.51854
3570	1.52708	1.13238	1.52524
3580	1.55311	1.12213	1.54864
3590	1.5502	1.134	1.55145
3600	1.5463	1.13108	1.54426
3610	1.54462	1.15552	1.54733
3620	1.54111	1.1425	1.54322
3630	1.53402	1.13236	1.52637
3640	1.53799	1.12378	1.52353
3650	1.5314	1.12848	1.5174
3660	1.52327	1.12243	1.51552
3670	1.50872	1.11439	1.49896
3680	1.52306	1.13042	1.5166
3690	1.52638	1.14131	1.52734
3700	1.51926	1.14622	1.52833
3710	1.52851	1.15888	1.53446
3720	1.5378	1.16805	1.54701
3730	1.52499	1.16618	1.53179
3740	1.52677	1.16529	1.52961
3750	1.52118	1.14234	1.52525
3760	1.52767	1.15143	1.52679
3770	1.50407	1.14734	1.51034
3780	1.49311	1.15293	1.50349
3790	1.47608	1.14275	1.4938
3800	1.47768	1.14867	1.49373
3810	1.4859	1.15056	1.4996
3820	1.49733	1.18482	1.5139
3830	1.48682	1.17719	1.50765
3840	1.47893	1.17376	1.50096
3850	1.48907	1.1905	1.50071
3860	1.49233	1.17306	1.49838
3870	1.48236	1.19632	1.49162
3880	1.4748	1.20046	1.48247
3890	1.49191	1.20981	1.50711
3900	1.49612	1.20945	1.51015
3910	1.49134	1.19547	1.50652
3920	1.49428	1.17674	1.50822
3930	1.50323	1.1877	1.52187
3940	1.50243	1.16301	1.5142
3950	1.50557	1.15206	1.50585
3960	1.48423	1.15353	1.48377
3970	1.46215	1.15722	1.46714
3980	1.49033	1.18662	1.49392
3990	1.4855	1.17872	1.49184
4000	1.47408	1.18179	1.48229
4010	1.48189	1.17925	1.49151
4020	1.48614	1.18588	1.49261
4030	1.48205	1.17839	1.47884
4040	1.473	1.15325	1.46317
4050	1.46633	1.15283	1.45555
4060	1.4993	1.1519	1.48499
4070	1.48979	1.14353	1.4727
4080	1.4744	1.14616	1.46414
4090	1.46822	1.12588	1.45803
4100	1.47219	1.13484	1.46208
4110	1.46194	1.14216	1.45532
4120	1.4481	1.12623	1.43864
4130	1.45401	1.10933	1.44315
4140	1.45159	1.08907	1.43773
4150	1.46672	1.08989	1.44723
4160	1.46726	1.07687	1.44635
4170	1.46851	1.08475	1.44893
4180	1.48707	1.0795	1.463
4190	1.49526	1.09114	1.4799
4200	1.50915	1.09068	1.48564
4210	1.50958	1.09789	1.48978
4220	1.50429	1.08729	1.48127
4230	1.50026	1.10083	1.48384
4240	1.49189	1.11117	1.47617
4250	1.4821	1.09726	1.46842
4260	1.46121	1.08496	1.44612
4270	1.46979	1.07278	1.45064
4280	1.44968	1.07771	1.42972
4290	1.42277	1.08608	1.41647
4300	1.4225	1.08698	1.4173
4310	1.41192	1.09919	1.41621
4320	1.39271	1.09642	1.40349
4330	1.40021	1.06397	1.40004
4340	1.40451	1.07185	1.39763
4350	1.41921	1.06786	1.40581
4360	1.41512	1.06103	1.39852
4370	1.40617	1.0324	1.39031
4380	1.39771	1.05043	1.38916
4390	1.40235	1.07071	1.39765
4400	1.41776	1.07928	1.41548
4410	1.42796	1.11683	1.43586
4420	1.43558	1.14348	1.44538
4430	1.43389	1.12679	1.43972
4440	1.43178	1.15654	1.44455
4450	1.44027	1.21745	1.46517
4460	1.44384	1.20171	1.46452
4470	1.44008	1.22188	1.47047
4480	1.44927	1.194	1.46846
4490	1.45324	1.17361	1.46853
4500	1.47281	1.17507	1.48131
4510	1.47044	1.16528	1.47535
4520	1.47349	1.14456	1.47255
4530	1.48282	1.16123	1.48704
4540	1.50005	1.16276	1.50839
4550	1.51899	1.16577	1.52091
4560	1.50985	1.18233	1.51913
4570	1.51045	1.17783	1.5193
4580	1.50367	1.20774	1.51852
4590	1.51952	1.21762	1.53317
4600	1.51864	1.22522	1.52949
4610	1.49934	1.19989	1.50594
4620	1.49441	1.20189	1.50446
4630	1.48573	1.20925	1.49957
4640	1.46796	1.20128	1.48416
4650	1.4621	1.21964	1.48628
4660	1.4716	1.23175	1.49744
4670	1.48165	1.22427	1.50722
4680	1.48908	1.21374	1.50989
4690	1.49938	1.19777	1.51679
4700	1.50841	1.16068	1.51179
4710	1.47635	1.13161	1.47848
4720	1.47186	1.13308	1.47346
4730	1.49375	1.14719	1.49032
4740	1.47828	1.14961	1.4812
4750	1.47064	1.15112	1.4793
4760	1.47975	1.16808	1.49372
4770	1.48502	1.15645	1.4966
4780	1.49077	1.14222	1.5016
4790	1.47959	1.15747	1.492
4800	1.46959	1.17208	1.49057
4810	1.47345	1.17371	1.49387
4820	1.4477	1.16842	1.47373
4830	1.4401	1.17215	1.46537
4840	1.43996	1.14933	1.45521
4850	1.4321	1.15119	1.44323
4860	1.42901	1.15593	1.44024
4870	1.42125	1.15927	1.43911
4880	1.4193	1.14885	1.43433
4890	1.42041	1.16331	1.43907
4900	1.4354	1.16966	1.44819
4910	1.44362	1.15814	1.45861
4920	1.44703	1.15729	1.45498
4930	1.42651	1.1499	1.43652
4940	1.4365	1.1529	1.44247
4950	1.45216	1.15533	1.45836
4960	1.45199	1.14688	1.45623
4970	1.44916	1.16567	1.45888
4980	1.44378	1.17791	1.46665
4990	1.46538	1.18643	1.49445
5000	1.46326	1.20493	1.48938
5010	1.4619	1.23596	1.496
5020	1.47644	1.24202	1.50715
5030	1.48593	1.24315	1.51392
5040	1.50109	1.25172	1.52494
5050	1.50183	1.2548	1.53303
5060	1.54323	1.25341	1.5705
5070	1.5537	1.24742	1.57657
5080	1.56229	1.24515	1.57528
5090	1.55792	1.26841	1.58392
5100	1.56034	1.27633	1.57675
5110	1.56594	1.28193	1.57653
5120	1.55523	1.27356	1.56641
5130	1.53918	1.29961	1.56076
5140	1.53466	1.32014	1.55928
5150	1.55565	1.31649	1.57059
5160	1.55759	1.30326	1.57147
5170	1.57768	1.30607	1.59178
5180	1.59505	1.30345	1.61094
5190	1.5986	1.30525	1.62044
5200	1.63017	1.31471	1.64841
5210	1.65456	1.32218	1.67318
5220	1.6653	1.32161	1.68767
5230	1.6525	1.33791	1.68462
5240	1.66156	1.36824	1.6975
5250	1.6675	1.35295	1.70297
5260	1.66442	1.32523	1.70001
5270	1.67094	1.32096	1.70928
5280	1.67514	1.331	1.72855
5290	1.67638	1.29929	1.71668
5300	1.67542	1.3183	1.71449
5310	1.67437	1.33089	1.7201
5320	1.67576	1.33453	1.72254
5330	1.67391	1.35063	1.7208
5340	1.66604	1.34754	1.71264
5350	1.65558	1.3231	1.70061
5360	1.64811	1.33259	1.70014
5370	1.66918	1.35904	1.72864
5380	1.6765	1.36423	1.74165
5390	1.68919	1.37306	1.76133
5400	1.67971	1.37053	1.75602
5410	1.67981	1.3519	1.75057
5420	1.66993	1.3689	1.74203
5430	1.65905	1.35283	1.72841
5440	1.63739	1.34357	1.71203
5450	1.63467	1.32804	1.71565
5460	1.6236	1.32378	1.69658
5470	1.6229	1.34537	1.69577
5480	1.60932	1.338	1.68694
5490	1.63087	1.32326	1.69755
5500	1.63238	1.28941	1.69434
5510	1.62356	1.2883	1.68131
5520	1.63258	1.31696	1.68968
5530	1.64211	1.3343	1.70017
5540	1.65594	1.37184	1.71742
5550	1.68105	1.35554	1.73729
5560	1.6848	1.35751	1.74057
5570	1.66518	1.3435	1.72344
5580	1.67746	1.34326	1.73807
5590	1.6648	1.33901	1.73307
5600	1.67353	1.32327	1.73037
5610	1.67291	1.32851	1.72707
5620	1.66862	1.34159	1.72324
5630	1.66201	1.34502	1.71552
5640	1.66412	1.34943	1.71299
5650	1.6671	1.37194	1.72989
5660	1.67873	1.41152	1.74285
5670	1.66667	1.41756	1.73162
5680	1.64574	1.45341	1.72428
5690	1.65289	1.44226	1.73034
5700	1.69687	1.43377	1.76652
5710	1.68341	1.41704	1.75243
5720	1.68488	1.41358	1.75415
5730	1.66104	1.37347	1.72135
5740	1.65026	1.37677	1.71329
5750	1.6658	1.38766	1.73991
5760	1.67217	1.38135	1.75141
5770	1.66351	1.36573	1.73815
5780	1.64751	1.36858	1.72211
5790	1.63644	1.35633	1.71045
5800	1.64255	1.3801	1.72489
5810	1.63456	1.37191	1.71328
5820	1.65019	1.38448	1.73052
5830	1.66486	1.4083	1.75071
5840	1.65021	1.37181	1.73291
5850	1.64015	1.3554	1.72656
5860	1.6457	1.36441	1.72759
5870	1.65718	1.34745	1.74528
5880	1.65937	1.3276	1.74046
5890	1.65367	1.32256	1.7342
5900	1.65436	1.2824	1.72207
5910	1.65228	1.28161	1.71898
5920	1.67131	1.29096	1.73175
5930	1.67043	1.30364	1.7384
5940	1.6802	1.30088	1.75081
5950	1.68737	1.32767	1.77761
5960	1.66336	1.35387	1.77289
5970	1.67419	1.36825	1.78495
5980	1.68337	1.37629	1.79859
5990	1.67991	1.37052	1.79179
6000	1.6665	1.37106	1.78073
6010	1.65613	1.37617	1.76689
6020	1.64237	1.39005	1.76305
6030	1.61659	1.35885	1.73964
6040	1.61115	1.3876	1.738
6050	1.61881	1.38607	1.73762
6060	1.61341	1.37164	1.72052
6070	1.62431	1.38784	1.73099
6080	1.60898	1.40736	1.72705
6090	1.59395	1.41213	1.71547
6100	1.60327	1.40796	1.71738
6110	1.60308	1.40525	1.72319
6120	1.61854	1.44569	1.74745
6130	1.62401	1.43538	1.75314
6140	1.63773	1.42751	1.76778
6150	1.6403	1.42348	1.7757
6160	1.64368	1.44388	1.77394
6170	1.62878	1.4404	1.76687
6180	1.6147	1.4586	1.75973
6190	1.61457	1.44735	1.74659
6200	1.61803	1.43849	1.74637
6210	1.60442	1.43328	1.72574
6220	1.59858	1.43443	1.72775
6230	1.63065	1.42661	1.75312
6240	1.62689	1.40335	1.75035
6250	1.65554	1.41345	1.77405
6260	1.68135	1.42025	1.80097
6270	1.6737	1.42541	1.80046
6280	1.72367	1.40238	1.83181
6290	1.69724	1.39353	1.81365
6300	1.69228	1.3945	1.80897
6310	1.68021	1.41441	1.78922
6320	1.67395	1.42864	1.7929
6330	1.68403	1.44633	1.80123
6340	1.67676	1.45332	1.80039
6350	1.70652	1.45776	1.82571
6360	1.69137	1.47008	1.81677
6370	1.66393	1.45232	1.78944
6380	1.64957	1.45117	1.78107
6390	1.67856	1.47459	1.81364
6400	1.68569	1.45308	1.81795
6410	1.68302	1.4487	1.81586
6420	1.66053	1.42825	1.79518
6430	1.65468	1.44305	1.80151
6440	1.67147	1.42676	1.81713
6450	1.65725	1.43945	1.81896
6460	1.66874	1.44296	1.83533
6470	1.66748	1.45889	1.84133
6480	1.67299	1.44443	1.83028
6490	1.66898	1.46665	1.83859
6500	1.67192	1.47844	1.83971
6510	1.66147	1.48346	1.8413
6520	1.67388	1.4431	1.84203
6530	1.68533	1.43505	1.84826
6540	1.67978	1.42451	1.83672
6550	1.646	1.4195	1.81495
6560	1.62483	1.40724	1.79658
6570	1.62736	1.39456	1.79592
6580	1.64121	1.3777	1.79426
6590	1.64991	1.383	1.79554
6600	1.61356	1.38167	1.77011
6610	1.60987	1.38154	1.76095
6620	1.62992	1.39287	1.78525
6630	1.61741	1.384	1.77738
6640	1.60048	1.40248	1.76466
6650	1.59907	1.40332	1.76866
6660	1.59233	1.41868	1.76216
6670	1.59237	1.41779	1.75248
6680	1.61434	1.40591	1.77087
6690	1.6086	1.39503	1.7563
6700	1.61879	1.40711	1.7739
6710	1.64492	1.41558	1.80161
6720	1.64463	1.39517	1.79167
6730	1.65923	1.40616	1.7984
6740	1.67315	1.4186	1.81973
6750	1.67493	1.41022	1.82225
6760	1.66963	1.42497	1.82138
6770	1.68129	1.43936	1.82797
6780	1.67669	1.44234	1.82724
6790	1.67939	1.45202	1.8364
6800	1.65709	1.44371	1.80425
6810	1.64392	1.44147	1.79003
6820	1.63914	1.42881	1.77685
6830	1.59735	1.44075	1.7406
6840	1.62407	1.46159	1.77256
6850	1.63216	1.4762	1.78577
6860	1.64007	1.48107	1.78844
6870	1.62329	1.4679	1.76776
6880	1.63319	1.44934	1.7716
6890	1.638	1.44439	1.77717
6900	1.63914	1.4275	1.76299
6910	1.63098	1.44948	1.76326
6920	1.63117	1.43108	1.75161
6930	1.61475	1.40824	1.7283
6940	1.6122	1.41106	1.72511
6950	1.5834	1.41166	1.7
6960	1.58549	1.40871	1.70667
6970	1.58658	1.42092	1.71027
6980	1.60952	1.42625	1.74042
6990	1.62939	1.44612	1.76261
7000	1.6186	1.44222	1.74126
7010	1.62453	1.44767	1.74082
7020	1.62846	1.47166	1.7532
7030	1.60376	1.48109	1.73484
7040	1.60342	1.46833	1.73445
7050	1.60402	1.47132	1.7396
7060	1.63044	1.44464	1.75202
7070	1.61379	1.43631	1.73797
7080	1.60684	1.44563	1.74288
7090	1.6141	1.44907	1.74322
7100	1.60975	1.45071	1.7379
7110	1.60925	1.46773	1.74082
7120	1.59744	1.44525	1.7359
7130	1.58534	1.45562	1.73223
7140	1.57866	1.47304	1.72994
7150	1.59282	1.47456	1.74463
7160	1.57546	1.47561	1.72918
7170	1.57446	1.48715	1.72426
7180	1.55671	1.49373	1.70801
7190	1.54356	1.49234	1.69741
7200	1.5563	1.49109	1.70507
7210	1.57385	1.48808	1.71922
7220	1.57486	1.486	1.71501
7230	1.5745	1.50633	1.72115
7240	1.55371	1.5048	1.69919
7250	1.54744	1.50123	1.68501
7260	1.53056	1.49067	1.66683
7270	1.54914	1.48752	1.67546
7280	1.54991	1.46624	1.66994
7290	1.56182	1.48811	1.68615
7300	1.5568	1.47475	1.6761
7310	1.55066	1.47977	1.67078
7320	1.56176	1.50101	1.68478
7330	1.56371	1.47368	1.6841
7340	1.56935	1.47983	1.68992
7350	1.56277	1.47229	1.68306
7360	1.57788	1.4848	1.70653
7370	1.59717	1.48715	1.72759
7380	1.59287	1.48396	1.72323
7390	1.58892	1.46378	1.71819
7400	1.58534	1.46446	1.72806
7410	1.60087	1.46902	1.74196
7420	1.60454	1.485	1.75123
7430	1.5988	1.48122	1.74975
7440	1.5912	1.49497	1.7531
7450	1.59566	1.49921	1.75455
7460	1.60415	1.5009	1.75962
7470	1.60406	1.49142	1.75271
7480	1.60389	1.4829	1.75594
7490	1.58817	1.48609	1.74091
7500	1.59002	1.47055	1.73997
7510	1.5751	1.46808	1.72341
7520	1.59965	1.44728	1.73415
7530	1.60557	1.42456	1.72933
7540	1.59729	1.43381	1.73048
7550	1.5817	1.43866	1.71938
7560	1.56738	1.4154	1.70545
7570	1.5758	1.42627	1.71643
7580	1.60508	1.43082	1.75283
7590	1.61679	1.44312	1.77828
7600	1.62753	1.41568	1.77918
7610	1.63419	1.41817	1.7821
7620	1.61794	1.42819	1.76932
7630	1.61877	1.42118	1.76442
7640	1.61507	1.43974	1.7725
7650	1.63894	1.4361	1.79217
7660	1.63125	1.433	1.78763
7670	1.63932	1.44403	1.80474
7680	1.65915	1.44852	1.82922
7690	1.63933	1.44531	1.80835
7700	1.64395	1.43321	1.80641
7710	1.66262	1.43886	1.83262
7720	1.67833	1.4361	1.84992
7730	1.68751	1.44063	1.8589
7740	1.69466	1.44444	1.873
7750	1.71389	1.43693	1.88248
7760	1.71995	1.44239	1.88734
7770	1.71415	1.43249	1.87782
7780	1.71909	1.43489	1.88493
7790	1.72177	1.44089	1.89272
7800	1.70704	1.44334	1.88201
7810	1.69381	1.41777	1.86792
7820	1.68853	1.40608	1.85047
7830	1.70255	1.42668	1.87267
7840	1.69056	1.43103	1.85828
7850	1.68068	1.42843	1.84542
7860	1.6928	1.42882	1.86248
7870	1.65934	1.42235	1.83167
7880	1.67197	1.41234	1.84632
7890	1.68681	1.4243	1.86453
7900	1.69611	1.42659	1.8703
7910	1.6746	1.4163	1.84103
7920	1.6642	1.42192	1.83023
7930	1.66854	1.42716	1.83422
7940	1.6676	1.41463	1.82582
7950	1.66145	1.40716	1.8148
7960	1.65944	1.39406	1.81003
7970	1.66382	1.41161	1.82077
7980	1.69861	1.41945	1.85337
7990	1.72872	1.43139	1.89277
8000	1.74571	1.42181	1.90543
8010	1.74312	1.43868	1.91444
8020	1.74767	1.43874	1.92613
8030	1.74269	1.44636	1.91222
8040	1.73412	1.44282	1.90016
8050	1.71311	1.43706	1.88207
8060	1.71009	1.44605	1.87099
8070	1.7091	1.44802	1.87966
8080	1.68677	1.44613	1.84933
8090	1.68275	1.44465	1.855
8100	1.69096	1.4562	1.86432
8110	1.70178	1.47253	1.88151
8120	1.70891	1.47211	1.89646
8130	1.74282	1.45739	1.9236
8140	1.74388	1.4424	1.91187
8150	1.71541	1.43567	1.89169
8160	1.72071	1.4264	1.89655
8170	1.72254	1.42626	1.89686
8180	1.73124	1.42578	1.8982
8190	1.74296	1.41332	1.90291
8200	1.74277	1.41097	1.90209
8210	1.73049	1.42084	1.89941
8220	1.73812	1.42828	1.90989
8230	1.72035	1.42519	1.89912
8240	1.72307	1.42518	1.90298
8250	1.71463	1.43146	1.9018
8260	1.69368	1.44979	1.89139
8270	1.69045	1.45311	1.8944
8280	1.69446	1.45799	1.89496
8290	1.69904	1.45322	1.8943
8300	1.6827	1.45182	1.884
8310	1.70817	1.46969	1.90794
8320	1.70356	1.45953	1.90065
8330	1.68485	1.46473	1.88803
8340	1.70993	1.46928	1.90431
8350	1.70044	1.45925	1.89568
8360	1.72078	1.46881	1.91954
8370	1.71724	1.47178	1.91438
8380	1.72763	1.48153	1.93465
8390	1.73053	1.47574	1.94223
8400	1.72881	1.47412	1.93748
8410	1.7402	1.47379	1.95857
8420	1.73721	1.45939	1.93326
8430	1.75585	1.46063	1.95404
8440	1.74372	1.47364	1.96424
8450	1.77006	1.47112	1.98731
8460	1.7821	1.47825	2.00099
8470	1.80012	1.47397	2.02319
8480	1.80915	1.48563	2.03685
8490	1.79725	1.47184	2.01862
8500	1.79075	1.48141	2.01795
8510	1.79146	1.4607	2.01107
8520	1.79921	1.47928	2.00461
8530	1.80964	1.46663	2.0058
8540	1.79049	1.47268	1.99788
8550	1.77741	1.47376	1.98429
8560	1.75497	1.48019	1.96291
8570	1.77753	1.48851	1.99614
8580	1.78622	1.50269	1.99524
8590	1.79384	1.49797	2.003
8600	1.78412	1.49741	2.00392
8610	1.80234	1.48826	2.01852
8620	1.80269	1.50822	2.02226
8630	1.77651	1.4974	2.00383
8640	1.80129	1.48393	2.02391
8650	1.79787	1.50081	2.02323
8660	1.79258	1.5001	2.01224
8670	1.76795	1.47603	1.9818
8680	1.78868	1.46571	1.9881
8690	1.77192	1.47048	1.96833
8700	1.7774	1.47836	1.9737
8710	1.77899	1.45782	1.97408
8720	1.77651	1.45693	1.97529
8730	1.78596	1.48104	1.98936
8740	1.78337	1.49791	1.98926
8750	1.78341	1.50492	1.99833
8760	1.78254	1.5028	1.99851
8770	1.77375	1.51045	1.98679
8780	1.7665	1.5008	1.9837
8790	1.76063	1.50868	1.98107
8800	1.74981	1.52475	1.97701
8810	1.7441	1.53839	1.97122
8820	1.75415	1.54713	1.98301
8830	1.76842	1.5326	1.98811
8840	1.77222	1.52207	1.99821
8850	1.79009	1.54098	2.01512
8860	1.80253	1.54817	2.03285
8870	1.79294	1.53138	2.03254
8880	1.78268	1.51164	2.01796
8890	1.78872	1.49603	2.01613
8900	1.76618	1.48517	1.99544
8910	1.77881	1.48628	2.00476
8920	1.77425	1.50151	2.00945
8930	1.78059	1.50006	2.0147
8940	1.79952	1.49515	2.02309
8950	1.78557	1.49334	2.01674
8960	1.80475	1.48464	2.02479
8970	1.78315	1.50124	2.01002
8980	1.76605	1.502	1.99798
8990	1.76659	1.4961	2.00184
9000	1.77682	1.47549	1.99984
9010	1.7563	1.49261	1.98687
9020	1.7588	1.49355	1.98676
9030	1.79393	1.50042	2.00979
9040	1.81678	1.4977	2.02811
9050	1.80395	1.48047	2.01233
9060	1.78626	1.48222	1.99907
9070	1.7775	1.5039	1.99566
9080	1.76627	1.49086	1.98182
9090	1.77066	1.48503	1.97868
9100	1.78031	1.48566	1.99383
9110	1.77666	1.49581	1.98774
9120	1.77721	1.49524	1.99205
9130	1.79243	1.4837	2.00404
9140	1.8007	1.47172	2.00227
9150	1.79356	1.48511	2.00317
9160	1.80635	1.49828	2.02257
9170	1.82627	1.50645	2.0521
9180	1.83716	1.50239	2.0676
9190	1.83004	1.50584	2.03851
9200	1.82131	1.50779	2.03196
9210	1.82414	1.49273	2.02532
9220	1.78575	1.47785	1.9794
9230	1.77619	1.48067	1.96688
9240	1.7748	1.47049	1.97209
9250	1.76428	1.46822	1.96236
9260	1.771	1.46474	1.9704
9270	1.76983	1.45778	1.96348
9280	1.76536	1.47014	1.97
9290	1.75744	1.46722	1.95075
9300	1.75934	1.45378	1.94599
9310	1.73661	1.47167	1.92543
9320	1.73578	1.46075	1.92728
9330	1.73726	1.46728	1.93438
9340	1.74248	1.46609	1.94415
9350	1.74153	1.47553	1.94888
9360	1.73026	1.46548	1.93973
9370	1.74215	1.46902	1.94551
9380	1.7423	1.46202	1.93534
9390	1.76085	1.46618	1.94609
9400	1.76448	1.46482	1.9416
9410	1.76137	1.47696	1.93819
9420	1.75466	1.46243	1.91839
9430	1.74754	1.4641	1.91307
9440	1.7475	1.47018	1.91472
9450	1.78031	1.48495	1.9419
9460	1.79308	1.49392	1.95036
9470	1.77035	1.50119	1.95012
9480	1.76486	1.49716	1.9412
9490	1.75604	1.4933	1.93803
9500	1.75464	1.4689	1.93035
9510	1.74543	1.47141	1.92128
9520	1.76226	1.48872	1.93187
9530	1.75689	1.46989	1.92527
9540	1.75582	1.46826	1.92874
9550	1.75893	1.459	1.92023
9560	1.77804	1.44906	1.92575
9570	1.76919	1.43143	1.91431
9580	1.74983	1.45037	1.91044
9590	1.78614	1.45524	1.94943
9600	1.79141	1.46127	1.96177
9610	1.78168	1.45601	1.94672
9620	1.78715	1.47227	1.94941
9630	1.78736	1.48234	1.9577
9640	1.813	1.47161	1.98158
9650	1.80393	1.48253	1.9759
9660	1.81304	1.48654	1.98225
9670	1.80656	1.48474	1.97878
9680	1.80778	1.49493	1.97726
9690	1.81987	1.48454	1.98502
9700	1.80898	1.49082	1.97009
9710	1.80226	1.475	1.95193
9720	1.77091	1.4902	1.92978
9730	1.75978	1.4977	1.93008
9740	1.74293	1.50472	1.92266
9750	1.73158	1.50284	1.9079
9760	1.74805	1.49163	1.92077
9770	1.73912	1.50704	1.91793
9780	1.74503	1.49898	1.91615
9790	1.7437	1.48964	1.91379
9800	1.73846	1.49075	1.90507
9810	1.75785	1.46766	1.91445
9820	1.76499	1.46254	1.92762
9830	1.78554	1.46349	1.94862
9840	1.77285	1.47037	1.94108
9850	1.77686	1.47228	1.95265
9860	1.78494	1.48127	1.97014
9870	1.78941	1.47268	1.97992
9880	1.76683	1.48876	1.963
9890	1.76325	1.45811	1.94819
9900	1.75966	1.44998	1.9374
9910	1.74577	1.45656	1.9224
9920	1.72544	1.44099	1.90097
9930	1.72699	1.44972	1.91736
9940	1.73616	1.44345	1.91925
9950	1.74362	1.43519	1.90575
9960	1.72511	1.44425	1.88476
9970	1.6978	1.45595	1.86385
9980	1.70447	1.45112	1.86851
9990	1.72568	1.45714	1.88245
10000	1.74758	1.47423	1.89785
10010	1.74689	1.46108	1.89953
10020	1.73994	1.47116	1.88832
10030	1.74608	1.46664	1.89353
10040	1.74391	1.46813	1.891
10050	1.74347	1.45988	1.8886
10060	1.73357	1.46877	1.88826
10070	1.74237	1.46927	1.88366
10080	1.72799	1.47584	1.87504
10090	1.71305	1.45017	1.85145
10100	1.71579	1.45602	1.85084
10110	1.70688	1.45711	1.84478
10120	1.71063	1.45865	1.857
10130	1.70027	1.45746	1.8569
10140	1.71116	1.46374	1.86522
10150	1.6986	1.46834	1.85113
10160	1.70198	1.46644	1.86123
10170	1.71195	1.4918	1.88251
10180	1.71866	1.49546	1.89222
10190	1.72802	1.47659	1.89585
10200	1.71447	1.50148	1.90123
10210	1.72892	1.49269	1.91052
10220	1.72892	1.49419	1.91162
10230	1.74004	1.49495	1.92119
10240	1.7468	1.49762	1.93596
10250	1.76936	1.49257	1.96783
10260	1.75718	1.50042	1.94407
10270	1.75237	1.4997	1.93564
10280	1.75259	1.51271	1.93957
10290	1.76981	1.51755	1.95176
10300	1.74476	1.50816	1.92958
10310	1.74586	1.51508	1.93893
10320	1.75255	1.50461	1.937
10330	1.75473	1.50893	1.94094
10340	1.74033	1.50079	1.91978
10350	1.72071	1.52584	1.90511
10360	1.72608	1.5201	1.90542
10370	1.74436	1.50577	1.92103
10380	1.72939	1.5022	1.91178
10390	1.72479	1.50103	1.91181
10400	1.70732	1.473	1.8792
10410	1.70647	1.48317	1.88555
10420	1.69034	1.47713	1.87086
10430	1.67574	1.47361	1.85478
10440	1.65952	1.48701	1.84834
10450	1.67138	1.49812	1.85235
10460	1.67963	1.49731	1.8539
10470	1.67558	1.50364	1.85264
10480	1.67148	1.51506	1.85069
10490	1.66181	1.50706	1.84179
10500	1.66898	1.51357	1.84563
10510	1.68269	1.52317	1.86214
10520	1.68772	1.54192	1.87482
10530	1.69328	1.52594	1.87941
10540	1.70098	1.51215	1.8735
10550	1.68498	1.52634	1.86096
10560	1.69698	1.53025	1.87642
10570	1.6883	1.54302	1.87461
10580	1.69629	1.53618	1.88377
10590	1.68109	1.52221	1.86202
10600	1.69209	1.53917	1.87458
10610	1.69482	1.54601	1.88234
10620	1.70787	1.54351	1.90685
10630	1.70769	1.54407	1.91016
10640	1.71896	1.55076	1.92098
10650	1.73498	1.53206	1.93047
10660	1.76789	1.52593	1.96024
10670	1.75277	1.53928	1.95252
10680	1.73594	1.51368	1.92536
10690	1.72741	1.50413	1.91207
10700	1.72704	1.48668	1.90372
10710	1.73457	1.49679	1.91662
10720	1.7516	1.50207	1.93876
10730	1.74126	1.49949	1.924
10740	1.72376	1.50746	1.91283
10750	1.74985	1.51993	1.93556
10760	1.74164	1.53295	1.94579
10770	1.73522	1.54673	1.93917
10780	1.72309	1.51622	1.91689
10790	1.72196	1.51229	1.9152
10800	1.7377	1.52616	1.93299
10810	1.74136	1.53663	1.93374
10820	1.7368	1.54794	1.94214
10830	1.75121	1.54331	1.94846
10840	1.75786	1.52774	1.94616
10850	1.7689	1.52864	1.96139
10860	1.77587	1.54597	1.97952
10870	1.78085	1.5542	1.99662
10880	1.76801	1.54901	1.98931
10890	1.76716	1.54366	1.97869
10900	1.76812	1.52663	1.96849
10910	1.79475	1.52625	1.98013
10920	1.77116	1.52015	1.9558
10930	1.77219	1.51651	1.94656
10940	1.76694	1.51047	1.94844
10950	1.77222	1.50888	1.95502
10960	1.78007	1.51445	1.95957
10970	1.78451	1.52546	1.96641
10980	1.79928	1.51651	1.97291
10990	1.78059	1.5164	1.9604
11000	1.77039	1.49776	1.95159
11010	1.78199	1.5173	1.97019
11020	1.77494	1.50685	1.96931
11030	1.77857	1.51382	1.96704
11040	1.79305	1.5169	1.9869
11050	1.79306	1.52587	1.9831
11060	1.79422	1.5156	1.98239
11070	1.78391	1.51949	1.97472
11080	1.79448	1.51475	1.97699
11090	1.7919	1.5181	1.97784
11100	1.80088	1.53547	1.99808
11110	1.7978	1.53917	1.98384
11120	1.82561	1.54898	2.00527
11130	1.826	1.56418	2.01207
11140	1.822	1.56721	2.01409
11150	1.8241	1.55817	2.01778
11160	1.82479	1.56538	2.02291
11170	1.83309	1.56779	2.02336
11180	1.8439	1.56043	2.03487
11190	1.8537	1.55841	2.04353
11200	1.84646	1.55672	2.0379
11210	1.82017	1.55048	2.01153
11220	1.82621	1.56691	2.01578
11230	1.8419	1.56442	2.03752
11240	1.82529	1.57343	2.0276
11250	1.84173	1.56862	2.03644
11260	1.82553	1.56689	2.02701
11270	1.81406	1.56522	2.01015
11280	1.79901	1.56355	1.99959
11290	1.80383	1.55062	2.01029
11300	1.82292	1.55601	2.02767
11310	1.81752	1.54199	2.00825
11320	1.81283	1.54987	2.00546
11330	1.79882	1.56252	1.99623
11340	1.80614	1.57382	2.00775
11350	1.82507	1.56419	2.03011
11360	1.82334	1.57088	2.03799
11370	1.82781	1.56401	2.04322
11380	1.81483	1.56401	2.03589
11390	1.82641	1.56141	2.04708
11400	1.82664	1.56165	2.05292
11410	1.80092	1.55621	2.02278
11420	1.79783	1.56088	2.02148
11430	1.81307	1.56019	2.03754
11440	1.80829	1.55691	2.0393
11450	1.80491	1.55171	2.03477
11460	1.8033	1.55676	2.03539
11470	1.79625	1.5664	2.03481
11480	1.82507	1.58467	2.06161
11490	1.81637	1.5729	2.04279
11500	1.7948	1.58529	2.02864
11510	1.81508	1.58784	2.04173
11520	1.81151	1.59946	2.03951
11530	1.80545	1.61152	2.03631
11540	1.79925	1.58268	2.01943
11550	1.79395	1.57377	2.01805
11560	1.81409	1.57293	2.03438
11570	1.81964	1.57767	2.04207
11580	1.82506	1.57796	2.04802
11590	1.82766	1.58603	2.04302
11600	1.82318	1.56959	2.03583
11610	1.85741	1.57052	2.05191
11620	1.86524	1.56293	2.05459
11630	1.87091	1.56003	2.07105
11640	1.89009	1.55922	2.0929
11650	1.86852	1.54539	2.06728
11660	1.86319	1.53229	2.06111
11670	1.8574	1.5152	2.04961
11680	1.84453	1.52539	2.0437
11690	1.8614	1.53254	2.05902
11700	1.87568	1.53123	2.06604
11710	1.86621	1.52233	2.04812
11720	1.87172	1.52551	2.0466
11730	1.87348	1.52304	2.04095
11740	1.87663	1.53774	2.05678
11750	1.86927	1.53093	2.05146
11760	1.87873	1.5313	2.06195
11770	1.88025	1.54313	2.06786
11780	1.88234	1.5492	2.07001
11790	1.88262	1.5579	2.07939
11800	1.88392	1.56561	2.08738
11810	1.89049	1.553	2.08011
11820	1.88441	1.55236	2.07983
11830	1.88505	1.54914	2.07962
11840	1.87246	1.54933	2.07913
11850	1.88278	1.56358	2.10416
11860	1.88961	1.55489	2.10435
11870	1.88662	1.53087	2.09795
11880	1.89829	1.53495	2.11546
11890	1.90787	1.54977	2.13448
11900	1.9315	1.55407	2.1525
11910	1.93104	1.56042	2.14945
11920	1.92153	1.55598	2.13679
11930	1.9294	1.54993	2.14329
11940	1.92788	1.55653	2.1441
11950	1.92615	1.55407	2.13844
11960	1.93671	1.56886	2.15539
11970	1.93812	1.56162	2.15081
11980	1.93874	1.57189	2.16275
11990	1.94914	1.56572	2.17242
12000	1.95648	1.56303	2.17554
12010	1.95747	1.57038	2.17689
12020	1.93853	1.54992	2.15915
12030	1.93331	1.53155	2.14981
12040	1.9294	1.54754	2.1475
12050	1.95702	1.54235	2.17132
12060	1.96425	1.53548	2.17137
12070	1.93622	1.54157	2.1525
12080	1.93447	1.5372	2.15321
12090	1.94095	1.54614	2.16515
12100	1.9571	1.56033	2.18856
12110	1.97417	1.56649	2.21224
12120	1.98288	1.56321	2.20828
12130	1.97052	1.55546	2.19007
12140	1.96273	1.54667	2.1768
12150	1.94899	1.53712	2.15215
12160	1.96139	1.55985	2.15369
12170	1.97226	1.56796	2.16036
12180	1.95986	1.54717	2.14641
12190	1.97655	1.56601	2.17401
12200	1.99042	1.56607	2.1878
12210	1.98782	1.55571	2.18926
12220	1.9797	1.55957	2.17894
12230	1.98009	1.55754	2.17697
12240	1.96875	1.57038	2.17248
12250	1.95916	1.5582	2.16244
12260	1.96025	1.56138	2.15811
12270	1.96736	1.55106	2.16068
12280	1.97774	1.56169	2.16839
12290	1.96244	1.54663	2.15495
12300	1.96169	1.54789	2.14445
12310	1.96587	1.53755	2.14531
12320	1.97716	1.56271	2.15869
12330	1.96833	1.56837	2.16531
12340	1.98969	1.56042	2.16835
12350	1.97958	1.55775	2.1471
12360	1.97064	1.56637	2.14685
12370	1.97314	1.56673	2.15484
12380	2.00226	1.56273	2.1959
12390	2.00541	1.56259	2.19179
12400	2.01141	1.56222	2.20126
12410	2.0048	1.55069	2.19404
12420	1.99186	1.56149	2.17677
12430	1.98472	1.55291	2.17531
12440	1.99581	1.56017	2.19453
12450	2.00511	1.56344	2.19888
12460	2.0121	1.56505	2.21089
12470	2.0065	1.56431	2.20641
12480	2.00823	1.55866	2.21047
12490	2.01383	1.554	2.2113
12500	2.02568	1.55953	2.21768
12510	2.03791	1.57456	2.24101
12520	2.00193	1.56869	2.20341
12530	1.97816	1.57381	2.18531
12540	1.98058	1.57233	2.19083
12550	1.97184	1.57697	2.17965
12560	1.96741	1.58089	2.181
12570	1.96562	1.56777	2.17393
12580	1.95975	1.55234	2.14892
12590	1.93516	1.54987	2.11883
12600	1.94072	1.55851	2.12836
12610	1.93232	1.55838	2.12052
12620	1.92868	1.55531	2.11168
12630	1.92673	1.56911	2.1183
12640	1.93503	1.5556	2.11289
12650	1.94171	1.5674	2.11501
12660	1.93974	1.56401	2.10558
12670	1.91875	1.56479	2.0963
12680	1.91297	1.5663	2.09309
12690	1.92754	1.56998	2.1099
12700	1.93694	1.57081	2.11272
12710	1.93871	1.57619	2.11926
12720	1.93893	1.57778	2.13109
12730	1.94089	1.56174	2.12885
12740	1.95303	1.57327	2.13285
12750	1.94367	1.57018	2.1287
12760	1.95481	1.5697	2.13402
12770	1.93537	1.56097	2.12069
12780	1.95095	1.56373	2.13712
12790	1.95523	1.5716	2.15816
12800	1.97317	1.56737	2.16574
12810	1.97891	1.57766	2.16675
12820	1.9918	1.5942	2.17644
12830	1.98026	1.57772	2.15795
12840	1.96705	1.57638	2.14477
12850	1.96419	1.58479	2.14295
12860	1.95878	1.57841	2.14182
12870	1.93962	1.56129	2.11328
12880	1.92311	1.55538	2.10193
12890	1.9488	1.56143	2.12639
12900	1.94949	1.56849	2.13052
12910	1.9654	1.56013	2.14718
12920	1.97925	1.57087	2.1621
12930	1.95991	1.57515	2.14855
12940	1.96744	1.57064	2.15015
12950	1.9587	1.5752	2.14026
12960	1.95458	1.58013	2.14314
12970	1.95226	1.56304	2.12831
12980	1.94527	1.56217	2.12919
12990	1.91424	1.56164	2.10664
13000	1.9164	1.57095	2.10207
13010	1.94588	1.57466	2.12865
13020	1.95264	1.55519	2.12901
13030	1.95844	1.56072	2.13138
13040	1.95283	1.56489	2.12816
13050	1.94862	1.57035	2.12799
13060	1.941	1.56365	2.12371
13070	1.93529	1.56006	2.12158
13080	1.92436	1.56549	2.1159
13090	1.92029	1.56768	2.11253
13100	1.91333	1.57027	2.1076
13110	1.90803	1.57288	2.10682
13120	1.92284	1.57009	2.1167
13130	1.92757	1.57388	2.12721
13140	1.91991	1.56534	2.12401
13150	1.9296	1.56534	2.13566
13160	1.94834	1.56877	2.15598
13170	1.95893	1.56291	2.1665
13180	1.95742	1.57012	2.17023
13190	1.97374	1.56653	2.17933
13200	1.97692	1.57055	2.18049
13210	1.97066	1.56133	2.168
13220	1.97107	1.57131	2.16566
13230	1.94258	1.56281	2.14071
13240	1.94697	1.54939	2.14606
13250	1.94523	1.5441	2.13743
13260	1.95255	1.53303	2.13442
13270	1.93821	1.55797	2.13095
13280	1.9433	1.56181	2.14774
13290	1.93327	1.56562	2.13596
13300	1.94407	1.57154	2.1463
13310	1.91456	1.57328	2.12014
13320	1.92836	1.57232	2.11823
13330	1.93681	1.57314	2.12653
13340	1.93131	1.57727	2.12192
13350	1.91822	1.58508	2.10586
13360	1.91858	1.58154	2.11242
13370	1.94216	1.57631	2.11992
13380	1.94517	1.58461	2.12422
13390	1.94448	1.58888	2.12937
13400	1.94627	1.59057	2.13235
13410	1.94062	1.59864	2.12696
13420	1.94356	1.5778	2.12161
13430	1.90953	1.58109	2.08541
13440	1.91938	1.58922	2.08669
13450	1.93136	1.58064	2.09707
13460	1.94891	1.57959	2.10879
13470	1.93322	1.56869	2.10509
13480	1.944	1.58066	2.11671
13490	1.95015	1.56262	2.11445
13500	1.9478	1.56479	2.11478
13510	1.93747	1.55552	2.1035
13520	1.93633	1.5578	2.10844
13530	1.94022	1.56449	2.11509
13540	1.93164	1.56467	2.10197
13550	1.92436	1.56326	2.10243
13560	1.94669	1.56711	2.11372
13570	1.9555	1.56853	2.1175
13580	1.94593	1.57122	2.10345
13590	1.95487	1.56265	2.1057
13600	1.94939	1.56767	2.11107
13610	1.94241	1.56172	2.10018
13620	1.93121	1.55259	2.08771
13630	1.91839	1.5476	2.07239
13640	1.92044	1.5471	2.07404
13650	1.92919	1.56508	2.09813
13660	1.92982	1.57213	2.09892
13670	1.93505	1.55701	2.09085
13680	1.93954	1.55453	2.09271
13690	1.94139	1.54174	2.09124
13700	1.93976	1.53884	2.08876
13710	1.92701	1.53776	2.07652
13720	1.91548	1.55194	2.08065
13730	1.92393	1.56503	2.0883
13740	1.93078	1.54891	2.09977
13750	1.92357	1.54305	2.09004
13760	1.92569	1.5448	2.09434
13770	1.91275	1.54007	2.07438
13780	1.92271	1.54829	2.0933
13790	1.93942	1.55593	2.10926
13800	1.9274	1.56429	2.11017
13810	1.93269	1.56263	2.11335
13820	1.93978	1.54871	2.10297
13830	1.93674	1.5512	2.1055
13840	1.94523	1.56118	2.11162
13850	1.93987	1.56462	2.1181
13860	1.94301	1.5675	2.12423
13870	1.93379	1.57137	2.11227
13880	1.92927	1.57452	2.12425
13890	1.94057	1.56036	2.12908
13900	1.93393	1.56594	2.12033
13910	1.93892	1.57761	2.12179
13920	1.93928	1.56548	2.11776
13930	1.9314	1.56967	2.11002
13940	1.93796	1.56914	2.11717
13950	1.9393	1.55793	2.12096
13960	1.94878	1.57112	2.12535
13970	1.98304	1.56807	2.15725
13980	1.99668	1.56116	2.16518
13990	1.97487	1.55261	2.14593
14000	1.96195	1.56324	2.13984
14010	1.99249	1.56736	2.15097
14020	1.97998	1.562	2.13189
14030	1.96811	1.56544	2.13441
14040	1.96217	1.58145	2.13842
14050	1.95019	1.57772	2.12668
14060	1.92887	1.58372	2.10386
14070	1.93039	1.59603	2.10402
14080	1.91066	1.5834	2.08782
14090	1.91764	1.57596	2.09221
14100	1.95329	1.57296	2.12326
14110	1.9536	1.59188	2.13677
14120	1.95911	1.59934	2.14281
14130	1.97483	1.59999	2.15776
14140	1.98273	1.59816	2.15983
14150	2.00729	1.57676	2.16678
14160	2.00029	1.572	2.15729
14170	1.99001	1.56808	2.14122
14180	1.98496	1.57423	2.14144
14190	2.00137	1.5878	2.15838
14200	2.00747	1.58331	2.15308
14210	2.01552	1.57839	2.16407
14220	2.01389	1.57703	2.16665
14230	2.00467	1.57197	2.15189
14240	2.00759	1.56903	2.16188
14250	1.99267	1.5894	2.1577
14260	1.99314	1.58611	2.1549
14270	2.01726	1.58556	2.17334
14280	2.01635	1.58399	2.16907
14290	2.03479	1.58748	2.18095
14300	2.02722	1.59028	2.18346
14310	2.02298	1.58334	2.18243
14320	2.01774	1.57459	2.17319
14330	2.02295	1.57396	2.18813
14340	2.00829	1.58259	2.17998
14350	2.02893	1.58693	2.19656
14360	2.03638	1.59508	2.19823
14370	2.05389	1.58675	2.21622
14380	2.05396	1.59265	2.21036
14390	2.04547	1.59346	2.20671
14400	2.02462	1.58726	2.1874
14410	2.00258	1.59162	2.16624
14420	2.00632	1.58413	2.16282
14430	2.00208	1.57542	2.15262
14440	1.99699	1.57247	2.14159
14450	1.98812	1.57095	2.1372
14460	1.99621	1.58384	2.1474
14470	1.9921	1.59375	2.14811
14480	1.99318	1.58677	2.14301
14490	1.98766	1.57776	2.13897
14500	1.97597	1.56882	2.12145
14510	1.99358	1.57238	2.13367
14520	2.00972	1.58613	2.15057
14530	2.01209	1.58208	2.15148
14540	2.02343	1.58526	2.15832
14550	2.02613	1.61208	2.16637
14560	2.02486	1.60751	2.17664
14570	2.03523	1.61012	2.18506
14580	2.05713	1.60724	2.20813
14590	2.0693	1.60742	2.22466
14600	2.08939	1.60497	2.24518
14610	2.08283	1.60298	2.23273
14620	2.09072	1.61941	2.25417
14630	2.10174	1.60459	2.25462
14640	2.07579	1.59847	2.2292
14650	2.08004	1.59243	2.22364
14660	2.07483	1.60796	2.22689
14670	2.07694	1.61739	2.23083
14680	2.08268	1.5985	2.23114
14690	2.07726	1.61377	2.23357
14700	2.07243	1.60503	2.23194
14710	2.05634	1.6026	2.21224
14720	2.05619	1.61017	2.21961
14730	2.06403	1.60926	2.21741
14740	2.06971	1.6027	2.2305
14750	2.05255	1.59746	2.21513
14760	2.04956	1.6033	2.21274
14770	2.05541	1.60089	2.21971
14780	2.04303	1.60054	2.20607
14790	2.02825	1.60648	2.19653
14800	2.02558	1.5917	2.18991
14810	2.03701	1.58362	2.20179
14820	2.02487	1.60331	2.19556
14830	2.03316	1.61413	2.20725
14840	2.02913	1.60789	2.20252
14850	2.02691	1.60527	2.20189
14860	2.028	1.60776	2.20191
14870	2.01728	1.60647	2.19021
14880	2.03072	1.61048	2.20421
14890	2.04394	1.60811	2.21389
14900	2.03693	1.61185	2.20681
14910	2.03896	1.61279	2.20753
14920	2.03764	1.62336	2.20293
14930	2.01986	1.60614	2.18976
14940	2.00744	1.6	2.18869
14950	2.01276	1.6035	2.19223
14960	2.01786	1.5896	2.18566
14970	2.02758	1.58246	2.19301
14980	2.02731	1.59046	2.18756
14990	2.01175	1.6032	2.1834
15000	2.00526	1.59813	2.17346
15010	2.01386	1.61714	2.19033
15020	2.00702	1.61943	2.18461
15030	2.00529	1.60207	2.17248
15040	2.02004	1.59231	2.18392
15050	2.02458	1.58631	2.18272
15060	2.02412	1.59373	2.18918
15070	2.02456	1.5989	2.18495
15080	2.00812	1.6019	2.17668
15090	1.99892	1.61423	2.16819
15100	1.97523	1.61851	2.15385
15110	1.98379	1.62831	2.15381
15120	1.98136	1.63131	2.14732
15130	1.99362	1.63547	2.15326
15140	2.01029	1.61473	2.1653
15150	1.98886	1.62767	2.1601
15160	1.98436	1.62519	2.14672
15170	2.00645	1.62645	2.16605
15180	2.00084	1.61402	2.16364
15190	2.005	1.61473	2.16456
15200	2.0035	1.62933	2.16743
15210	2.00683	1.62426	2.17335
15220	2.01301	1.62447	2.17293
15230	1.9999	1.61083	2.15076
15240	2.0143	1.61405	2.16889
15250	2.02993	1.61173	2.18265
15260	2.03877	1.59284	2.17949
15270	2.02739	1.60931	2.17293
15280	2.02303	1.62332	2.17753
15290	2.00879	1.61636	2.16555
15300	2.01179	1.60948	2.16581
15310	2.02904	1.61826	2.18161
15320	2.03322	1.62109	2.18186
15330	2.04439	1.61879	2.19235
15340	2.03108	1.60662	2.1769
15350	2.04024	1.60312	2.18456
15360	2.04112	1.6148	2.19127
15370	2.02349	1.6134	2.18032
15380	2.02548	1.60502	2.1826
15390	2.02258	1.61548	2.18661
15400	2.02912	1.6273	2.18721
15410	2.00485	1.62159	2.1607
15420	2.02384	1.62398	2.17626
15430	1.998	1.62779	2.15966
15440	2.00947	1.63924	2.18551
15450	2.01374	1.63223	2.18438
15460	2.02973	1.63324	2.2015
15470	2.03403	1.62451	2.20104
15480	2.04801	1.62099	2.21397
15490	2.06376	1.63036	2.23097
15500	2.04976	1.62202	2.21138
15510	2.0519	1.61624	2.21097
15520	2.05155	1.62429	2.21326
15530	2.05831	1.623	2.22905
15540	2.06879	1.63233	2.23934
15550	2.06324	1.60805	2.22527
15560	2.06132	1.62756	2.22373
15570	2.07158	1.62551	2.23922
15580	2.06702	1.62364	2.23604
15590	2.04852	1.62539	2.21214
15600	2.03522	1.6207	2.20431
15610	2.04311	1.62495	2.20936
15620	2.04099	1.61752	2.20697
15630	2.0287	1.61722	2.19358
15640	2.0304	1.62209	2.19223
15650	2.02612	1.60675	2.19649
15660	2.04044	1.62618	2.21972
15670	2.02923	1.60787	2.20534
15680	2.03856	1.6025	2.22425
15690	2.03152	1.61383	2.22543
15700	2.0284	1.61059	2.22453
15710	2.02774	1.60424	2.21188
15720	2.03604	1.60207	2.22362
15730	2.04386	1.61374	2.23701
15740	2.03036	1.61018	2.22396
15750	2.04078	1.61261	2.24205
15760	2.04211	1.61764	2.25196
15770	2.05531	1.60641	2.26708
15780	2.06099	1.61088	2.27376
15790	2.07353	1.6179	2.28323
15800	2.08643	1.60895	2.29551
15810	2.07802	1.5927	2.28459
15820	2.07683	1.59569	2.28059
15830	2.07222	1.61151	2.28343
15840	2.08094	1.61454	2.29708
15850	2.07175	1.61242	2.28782
15860	2.06865	1.60576	2.2754
15870	2.0648	1.59396	2.26874
15880	2.06191	1.60859	2.27187
15890	2.03042	1.62063	2.25053
15900	2.04837	1.62178	2.26635
15910	2.06379	1.62001	2.27805
15920	2.05503	1.6146	2.2713
15930	2.03904	1.60869	2.25448
15940	2.03676	1.61687	2.25148
15950	2.01862	1.63221	2.23727
15960	2.0367	1.62807	2.25472
15970	2.01835	1.62294	2.24573
15980	2.02394	1.62591	2.24918
15990	2.03612	1.61219	2.26001
16000	2.04826	1.61245	2.26189
16010	2.04062	1.61221	2.26024
16020	2.03451	1.61744	2.2601
16030	2.04539	1.60933	2.25411
16040	2.05628	1.6151	2.26136
16050	2.05748	1.62359	2.25793
16060	2.06636	1.62097	2.26172
16070	2.05192	1.62714	2.25811
16080	2.04723	1.62042	2.25318
16090	2.07264	1.63099	2.27537
16100	2.07235	1.6354	2.27131
16110	2.0522	1.62646	2.24868
16120	2.06174	1.63848	2.26415
16130	2.05243	1.62732	2.25785
16140	2.05738	1.62091	2.26068
16150	2.07061	1.61257	2.27486
16160	2.08269	1.62374	2.28813
16170	2.09302	1.61136	2.29787
16180	2.12054	1.61667	2.313
16190	2.11565	1.61373	2.30715
16200	2.10875	1.59479	2.30274
16210	2.09409	1.58833	2.28928
16220	2.0737	1.60435	2.27344
16230	2.0684	1.59911	2.27165
16240	2.05831	1.59111	2.26571
16250	2.06336	1.59717	2.26163
16260	2.05695	1.59362	2.25579
16270	2.06606	1.60576	2.26286
16280	2.05962	1.60596	2.2583
16290	2.06678	1.6029	2.26399
16300	2.0554	1.60427	2.25345
16310	2.05507	1.60938	2.25304
16320	2.05847	1.61329	2.25092
16330	2.05023	1.62165	2.24385
16340	2.05125	1.62285	2.25278
16350	2.05797	1.6237	2.25525
16360	2.06207	1.63255	2.26014
16370	2.07818	1.63471	2.27359
16380	2.08014	1.62073	2.27355
16390	2.06068	1.62259	2.2605
16400	2.07719	1.63069	2.27824
16410	2.09464	1.63008	2.29463
16420	2.0936	1.63821	2.2903
16430	2.09907	1.63084	2.2891
16440	2.10235	1.63304	2.29251
16450	2.10875	1.62377	2.2922
16460	2.0964	1.62829	2.2862
16470	2.09278	1.62776	2.29231
16480	2.08535	1.63954	2.28814
16490	2.07736	1.62988	2.28398
16500	2.08372	1.61942	2.28809
16510	2.08376	1.62723	2.29692
16520	2.08673	1.6369	2.2962
16530	2.09544	1.63364	2.29728
16540	2.11064	1.63043	2.31417
16550	2.10821	1.62594	2.31343
16560	2.1128	1.62261	2.32041
16570	2.12201	1.63382	2.33674
16580	2.11264	1.63485	2.32667
16590	2.11456	1.63716	2.32702
16600	2.08443	1.64706	2.29729
16610	2.09963	1.63391	2.30858
16620	2.08297	1.64086	2.29988
16630	2.06652	1.63901	2.27617
16640	2.08453	1.64426	2.29886
16650	2.10347	1.65312	2.32605
16660	2.1039	1.62955	2.32494
16670	2.10102	1.63159	2.3252
16680	2.10042	1.63232	2.3191
16690	2.09881	1.64593	2.32767
16700	2.09771	1.62357	2.31477
16710	2.10417	1.63382	2.31942
16720	2.07888	1.64488	2.29941
16730	2.08004	1.63534	2.30335
16740	2.07335	1.63584	2.30201
16750	2.07048	1.64236	2.2987
16760	2.05691	1.64211	2.29184
16770	2.04247	1.64684	2.28364
16780	2.06448	1.63829	2.29288
16790	2.06107	1.62556	2.28053
16800	2.05677	1.62419	2.28126
16810	2.0738	1.63532	2.30287
16820	2.08454	1.64224	2.3165
16830	2.07175	1.64476	2.30301
16840	2.0509	1.63475	2.28174
16850	2.05107	1.62572	2.27905
16860	2.06642	1.62163	2.28608
16870	2.05242	1.62774	2.26988
16880	2.04338	1.63013	2.27119
16890	2.05388	1.6196	2.27657
16900	2.04362	1.63191	2.27204
16910	2.04568	1.62445	2.27052
16920	2.02992	1.62627	2.25652
16930	2.01259	1.61618	2.23279
16940	2.02831	1.62803	2.24533
16950	2.03427	1.63844	2.25845
16960	2.03399	1.62666	2.24981
16970	2.01756	1.63109	2.24309
16980	2.04083	1.63862	2.25785
16990	2.02964	1.64259	2.24566
17000	2.01329	1.64684	2.23015
17010	2.00507	1.63545	2.22665
17020	2.01852	1.63914	2.23435
17030	2.01626	1.63182	2.23187
17040	2.02457	1.63042	2.2426
17050	2.02677	1.62981	2.23857
17060	2.01669	1.62884	2.24056
17070	2.00284	1.63163	2.23823
17080	2.0172	1.64328	2.25853
17090	2.01644	1.64621	2.25335
17100	2.01921	1.65511	2.26074
17110	2.02979	1.66862	2.28041
17120	2.03315	1.66437	2.26885
17130	2.02666	1.67247	2.27347
17140	2.03389	1.66219	2.27217
17150	2.05013	1.66386	2.28158
17160	2.03991	1.66493	2.26963
17170	2.02926	1.65527	2.25459
17180	2.02927	1.65807	2.25551
17190	2.03161	1.66413	2.26299
17200	2.04027	1.66957	2.26867
17210	2.03451	1.6667	2.25605
17220	2.04815	1.66805	2.27353
17230	2.06735	1.66313	2.28261
17240	2.06579	1.66671	2.2853
17250	2.07175	1.65962	2.2872
17260	2.07373	1.6653	2.28797
17270	2.05613	1.66159	2.27061
17280	2.05742	1.66613	2.27998
17290	2.04482	1.66372	2.2707
17300	2.06579	1.65802	2.27848
17310	2.0593	1.6556	2.27919
17320	2.04662	1.65528	2.26863
17330	2.0301	1.64539	2.2463
17340	2.03948	1.65278	2.25688
17350	2.04834	1.65144	2.26364
17360	2.05772	1.64715	2.26946
17370	2.06072	1.64294	2.27658
17380	2.084	1.65223	2.30279
17390	2.05258	1.64186	2.27499
17400	2.07994	1.64252	2.30001
17410	2.06764	1.63885	2.28988
17420	2.05354	1.64892	2.284
17430	2.06791	1.65306	2.29713
17440	2.05334	1.64504	2.28467
17450	2.04473	1.63785	2.27355
17460	2.05921	1.63536	2.28493
17470	2.04997	1.64398	2.27628
17480	2.03734	1.65285	2.26251
17490	2.0377	1.6424	2.26845
17500	2.03736	1.64882	2.27152
17510	2.04813	1.64198	2.27034
17520	2.06553	1.63563	2.28246
17530	2.06612	1.63715	2.29145
17540	2.03732	1.63121	2.25957
17550	2.02797	1.62838	2.25621
17560	2.04172	1.63259	2.27059
17570	2.05081	1.64102	2.27693
17580	2.06221	1.64113	2.27733
17590	2.04992	1.64121	2.27473
17600	2.05528	1.63908	2.27258
17610	2.05685	1.6491	2.28629
17620	2.07246	1.63657	2.28597
17630	2.06972	1.64018	2.2823
17640	2.05818	1.64512	2.27757
17650	2.05412	1.6464	2.2733
17660	2.05542	1.65152	2.27854
17670	2.03869	1.65496	2.26405
17680	2.03645	1.6532	2.26619
17690	2.03669	1.64224	2.26501
17700	2.04962	1.63681	2.27262
17710	2.04121	1.63922	2.25772
17720	2.04341	1.63526	2.25843
17730	2.05314	1.64472	2.27117
17740	2.0395	1.63009	2.25384
17750	2.03427	1.63872	2.2482
17760	2.03538	1.63517	2.25145
17770	2.05218	1.64292	2.26396
17780	2.05807	1.63599	2.25588
17790	2.05843	1.63737	2.25688
17800	2.05426	1.63826	2.254
17810	2.07206	1.63508	2.27606
17820	2.10006	1.63626	2.30958
17830	2.09425	1.63919	2.30278
17840	2.09255	1.63969	2.30553
17850	2.10397	1.62421	2.31282
17860	2.12088	1.63036	2.31464
17870	2.09688	1.62667	2.29129
17880	2.12059	1.63023	2.31959
17890	2.12568	1.62609	2.32678
17900	2.13605	1.63005	2.33176
17910	2.15184	1.63299	2.35057
17920	2.12966	1.62979	2.32669
17930	2.13913	1.61753	2.33308
17940	2.15059	1.63107	2.34309
17950	2.17221	1.6384	2.36402
17960	2.1597	1.64049	2.34261
17970	2.16829	1.63407	2.35827
17980	2.16132	1.62465	2.35409
17990	2.17826	1.62866	2.36675
18000	2.16248	1.63397	2.35373
18010	2.15328	1.63836	2.34661
18020	2.16654	1.63317	2.3623
18030	2.16089	1.63902	2.36315
18040	2.1504	1.64756	2.35277
18050	2.16639	1.63503	2.36161
18060	2.17049	1.63735	2.3581
18070	2.16243	1.63771	2.35867
18080	2.16952	1.61974	2.3628
18090	2.15865	1.62048	2.353
18100	2.15504	1.62572	2.34787
18110	2.16546	1.62913	2.36175
18120	2.15908	1.62888	2.3542
18130	2.1709	1.6318	2.36461
18140	2.19174	1.63029	2.37968
18150	2.15403	1.63799	2.3552
18160	2.1629	1.63887	2.35657
18170	2.17875	1.63074	2.36705
18180	2.17816	1.62931	2.36636
18190	2.18	1.62341	2.36882
18200	2.17505	1.63149	2.36955
18210	2.17508	1.62682	2.37145
18220	2.18221	1.6436	2.38329
18230	2.20074	1.64345	2.40186
18240	2.20524	1.63313	2.39434
18250	2.22126	1.64771	2.41205
18260	2.2143	1.64377	2.41113
18270	2.22876	1.64474	2.42482
18280	2.22144	1.64112	2.42474
18290	2.21679	1.64141	2.41063
18300	2.21559	1.64377	2.40207
18310	2.2425	1.65141	2.41959
18320	2.23042	1.65138	2.4209
18330	2.22191	1.64727	2.40929
18340	2.23251	1.64025	2.42751
18350	2.22034	1.65338	2.41612
18360	2.21646	1.65045	2.41392
18370	2.22231	1.65074	2.41629
18380	2.23306	1.65277	2.42606
18390	2.22695	1.65326	2.41982
18400	2.2184	1.65406	2.41442
18410	2.23343	1.65357	2.43095
18420	2.24068	1.64542	2.42752
18430	2.23274	1.64941	2.41814
18440	2.23208	1.65568	2.41855
18450	2.23479	1.65134	2.41657
18460	2.24664	1.64991	2.43679
18470	2.22678	1.65229	2.41847
18480	2.22733	1.64955	2.41539
18490	2.22017	1.65359	2.4127
18500	2.21107	1.64792	2.41025
18510	2.20341	1.65395	2.40345
18520	2.21042	1.64689	2.39964
18530	2.2056	1.65129	2.4074
18540	2.20203	1.65449	2.40704
18550	2.20932	1.64828	2.41927
18560	2.20742	1.6533	2.41162
18570	2.19215	1.66123	2.39853
18580	2.18863	1.6578	2.39861
18590	2.18573	1.65062	2.39444
18600	2.19097	1.65173	2.39799
18610	2.18508	1.64807	2.38303
18620	2.1869	1.6564	2.39212
18630	2.19563	1.65308	2.4037
18640	2.20804	1.65658	2.41036
18650	2.20088	1.65698	2.40243
18660	2.22153	1.6536	2.42062
18670	2.21908	1.66398	2.42037
18680	2.20348	1.6616	2.40004
18690	2.22254	1.66366	2.41425
18700	2.22372	1.66572	2.42021
18710	2.24326	1.66627	2.44278
18720	2.2469	1.66586	2.45256
18730	2.23489	1.664	2.43587
18740	2.22449	1.65287	2.42155
18750	2.20297	1.64969	2.40969
18760	2.21339	1.6509	2.41497
18770	2.20783	1.64786	2.40839
18780	2.21582	1.65621	2.42592
18790	2.22934	1.66783	2.44527
18800	2.22222	1.66059	2.4439
18810	2.2346	1.65384	2.44876
18820	2.21491	1.66087	2.43106
18830	2.2227	1.65203	2.42879
18840	2.20982	1.65493	2.42582
18850	2.21206	1.67143	2.43191
18860	2.19894	1.66945	2.41648
18870	2.22473	1.6686	2.43815
18880	2.22034	1.64809	2.42819
18890	2.21655	1.65863	2.42956
18900	2.2299	1.65929	2.44527
18910	2.23526	1.66415	2.44889
18920	2.23176	1.67307	2.45031
18930	2.21591	1.66998	2.4312
18940	2.20735	1.66984	2.42108
18950	2.2129	1.66203	2.42981
18960	2.22097	1.66371	2.43906
18970	2.23522	1.65982	2.44826
18980	2.23115	1.65877	2.4473
18990	2.23249	1.66915	2.44532
19000	2.23022	1.66241	2.44278
19010	2.21842	1.65849	2.43429
19020	2.22992	1.6645	2.44682
19030	2.21816	1.66923	2.4345
19040	2.21933	1.66559	2.43358
19050	2.2231	1.66569	2.43157
19060	2.19556	1.66559	2.4209
19070	2.20506	1.66538	2.4324
19080	2.19526	1.67695	2.41555
19090	2.21078	1.66831	2.43493
19100	2.20277	1.67132	2.43236
19110	2.21192	1.66795	2.43605
19120	2.20533	1.68711	2.44423
19130	2.20473	1.68243	2.45001
19140	2.20812	1.67372	2.45009
19150	2.2046	1.66821	2.44697
19160	2.19781	1.67364	2.44692
19170	2.21148	1.67225	2.45391
19180	2.21841	1.68557	2.46434
19190	2.19615	1.67215	2.44583
19200	2.2164	1.67738	2.44984
19210	2.20361	1.66891	2.43456
19220	2.2013	1.66773	2.44347
19230	2.20239	1.6709	2.43557
19240	2.20918	1.66211	2.43536
19250	2.21314	1.66733	2.44697
19260	2.20395	1.66221	2.4311
19270	2.18419	1.66713	2.41183
19280	2.19075	1.66084	2.41889
19290	2.21346	1.66917	2.44512
19300	2.20689	1.67201	2.44085
19310	2.17852	1.66641	2.41205
19320	2.18814	1.67001	2.42507
19330	2.17302	1.66405	2.40451
19340	2.16866	1.6572	2.39785
19350	2.16212	1.6579	2.39075
19360	2.15875	1.66247	2.39327
19370	2.1522	1.65318	2.38429
19380	2.15821	1.65988	2.38984
19390	2.15939	1.66219	2.40258
19400	2.1736	1.67079	2.42379
19410	2.18838	1.66791	2.43582
19420	2.18232	1.65981	2.4293
19430	2.18537	1.66257	2.426
19440	2.17008	1.6627	2.41165
19450	2.17219	1.66016	2.42239
19460	2.17714	1.66603	2.42399
19470	2.16395	1.67168	2.40683
19480	2.17737	1.68065	2.41111
19490	2.19195	1.68239	2.42543
19500	2.17933	1.67988	2.423
19510	2.18655	1.68373	2.42389
19520	2.19018	1.67967	2.42798
19530	2.19953	1.6811	2.4371
19540	2.19001	1.6756	2.43474
19550	2.20091	1.67765	2.44902
19560	2.18188	1.67453	2.42831
19570	2.17966	1.6774	2.42884
19580	2.1578	1.67367	2.41415
19590	2.16354	1.67192	2.41958
19600	2.14269	1.66392	2.40566
19610	2.14078	1.68018	2.41454
19620	2.13054	1.67098	2.40012
19630	2.14674	1.6825	2.41901
19640	2.15689	1.67192	2.42668
19650	2.15331	1.67298	2.4383
19660	2.13483	1.68161	2.41459
19670	2.14853	1.67681	2.41508
19680	2.14416	1.68924	2.41717
19690	2.16266	1.68261	2.42887
19700	2.15632	1.67695	2.41555
19710	2.15039	1.66723	2.402
19720	2.14361	1.67064	2.40503
19730	2.16205	1.68136	2.42685
19740	2.16408	1.67258	2.42621
19750	2.17137	1.67176	2.43802
19760	2.15963	1.67045	2.43494
19770	2.17397	1.68483	2.4482
19780	2.17343	1.66761	2.43161
19790	2.1755	1.67172	2.43661
19800	2.16602	1.67545	2.43106
19810	2.14396	1.67968	2.41686
19820	2.1298	1.67894	2.41012
19830	2.12193	1.67714	2.40339
19840	2.13144	1.68237	2.41513
19850	2.11907	1.67865	2.40693
19860	2.10446	1.67844	2.40391
19870	2.11717	1.68047	2.41169
19880	2.11867	1.68033	2.40979
19890	2.1288	1.68252	2.4199
19900	2.12153	1.68079	2.41228
19910	2.11871	1.68329	2.41622
19920	2.1152	1.68217	2.40979
19930	2.1177	1.69236	2.42193
19940	2.12011	1.68323	2.41717
19950	2.11386	1.68115	2.4109
19960	2.12335	1.68685	2.41821
19970	2.10854	1.68764	2.41493
19980	2.11879	1.67967	2.41287
[truncated: 8,002 more rows]

## Sheet: Supplementary Figure 4
A
	0h TM						8h TM						16h TM
ATF4	1.35047	1.41537	1.30233	1.01111	1.05693	1.36728	6.80887	4.98672	6.36611	6.53815	6.90315	6.84232	13.509	12.9951	15.971	11.6431	9.77983	12.4846
CHOP	1.24955	1.39707	1.03933	0.923535	1.35542	1.28721	11.0037	10.0177	10.9407	11.7425	10.6288	10.4724	18.3319	21.1431	16.6545	19.2944	20.6111	19.1081
B
	0h TM						8h TM						16h TM
5‘	0.999816	0.821467	0.739451	0.876266	0.7012	0.968126	0.991506	1.11249	1.16593	1.0376	1.00678	0.743737	1.12549	1.07481	0.902622	0.995059	0.964176	1.26955
BS	1.25728	1.12921	0.898561	1.07438	0.930405	1.00316	3.2926	2.57438	3.62813	3.71857	3.22071	2.48851	12	10.1756	11.5787	9.67548	8.91651	10.9083
3’	0.827283	0.802991	0.846001	0.891508	0.862157	0.600953	0.849685	0.921364	0.802417	0.62861	0.670846	0.827331	0.882332	0.623566	0.828332	0.963825	0.654718	0.665975
C
	0h TM						8h TM						16h TM
5‘	1.25081	1.47248	1.332	1.0746	1.24296	1.11919	0.836115	0.914631	0.897472	0.954473	0.71655	0.963751	0.972273	0.974793	1.03057	0.906677	0.997694	0.822713
BS	1.35516	1.28134	1.00716	1.28455	0.986695	1.26345	8.14681	6.83884	6.77621	9.17232	7.77162	6.68098	16.2846	15.2383	15.6538	19.5218	17.3797	17.2289
3’	0.868968	0.787092	0.861178	0.82935	1.01508	0.986461	0.987191	1.16875	0.753791	0.801511	0.90716	0.935607	0.924943	0.746077	1.02454	0.980472	0.894976	1.00382
D
TRIB3 protein exp.
	DMSO						4PBA
0h	1.10057	0.853479	0.993036	0.972316	0.964992	1.1156	0	0	0	0	0	0
12h	3.30993	2.87996	3.64545	2.38861	3.14721	2.85241	0	0	0	0	0	0
24h	8.0533	5.84511	7.96814	5.82212	8.80156	6.52554	5.04869	3.59475	4.00799	3.19109	3.8691	3.59347
ATF4 protein exp.
	DMSO						4PBA
0h	1.12756	0.855257	0.840632	1.27977	0.951273	0.945508	0	0	0	0	0	0
12h	3.92259	3.63454	3.92662	3.52409	3.17471	3.83525	0	0	0	0	0	0
24h	10.5519	7.82946	11.9263	9.40538	11.662	10.271	3.70602	3.89843	2.18646	3.13925	3.7014	3.66008
CHOP protein exp.
	DMSO						4PBA
0h	1.0588	0.912446	1.2685	0.795948	0.833345	1.13096	0.100736	0.084775	0.098477	0.071172	0.116742	0.087606
12h	1.85244	2.20812	1.36549	1.69589	1.45995	1.86585	0.585016	0.508624	0.652288	0.657142	0.462818	0.485982
24h	1.84445	1.7588	2.02566	1.92177	1.98895	1.86661	1.62609	1.67582	1.61289	1.5572	1.66559	1.14034
E
TRIB3 protein exp.
	shCTR						shATF4
0h	1.09289	0.996224	0.860893	0.926363	0.83399	1.28964	1.69465	1.76703	1.71792	1.82328	1.73618	1.90473
12h	6.61296	7.66385	6.03162	6.14464	6.15967	6.67214	2.83936	2.3675	2.3934	2.124	3.35307	2.21233
24h	20.4182	15.8779	19.2461	24.2733	15.9155	24.0138	9.12215	10.6482	8.71209	7.73717	9.23136	9.25285
ATF4 protein exp.
	shCTR						shATF4
0h	0.980754	0.939735	0.826516	1.15667	0.940715	1.15561	0.010841	0.011561	0.010196	0.011408	0.011202	0.011283
12h	3.59617	3.29099	2.62443	3.46015	2.94001	3.45565	0.812553	0.622485	0.80069	0.809561	0.903814	0.798623
24h	6.17008	4.4324	6.09023	5.47394	6.45231	4.97376	2.22304	1.92704	2.61036	1.83399	1.92283	2.30896
CHOP protein exp.
	shCTR						shATF4
0h	1.0715	0.996869	1.02776	0.934192	0.766184	1.2035	0.392477	0.455651	0.394541	0.283669	0.405598	0.306262
12h	1.85474	1.45789	1.76907	1.76971	2.07459	1.77001	1.02791	1.21408	0.772197	1.01362	1.13498	0.983735
24h	3.29739	2.36643	3.45729	3.76347	2.36678	2.62136	1.94388	2.28709	1.55467	1.73888	1.48658	1.52844
F
TRIB3 protein exp.
	shCTR						shCHOP
0h	1.08265	1.28598	0.930545	0.798455	0.782129	1.12025	1.01825	0.798804	1.19207	0.815695	0.862043	1.1894
12h	7.43017	5.71227	7.91695	7.06069	6.69167	8.0562	1.78196	1.52969	1.41447	1.43205	1.55543	1.25378
24h	24.2333	28.5961	20.1077	20.2657	19.6396	21.4811	11.3474	8.38634	10.0879	13.5446	11.2609	11.2199
ATF4 protein exp.
	shCTR						shCHOP
0h	1.15374	0.858903	0.95022	1.0015	0.825269	1.21037	0.711904	0.62499	0.514122	0.645422	0.572678	0.514322
12h	1.51608	1.61679	1.24404	1.22157	1.53071	1.44759	1.05028	0.785713	0.767708	1.05286	0.886758	1.15208
24h	2.39946	1.83747	2.5155	2.8566	2.12623	2.22911	1.56082	1.51515	1.49281	1.28986	1.56319	1.39141
CHOP protein exp.
	shCTR						shCHOP
0h	1.07652	1.06743	1.04666	0.849533	0.860874	1.09898	0.252283	0.27073	0.277978	0.260758	0.270708	0.240485
12h	3.41986	3.42166	3.24972	3.26632	3.51993	3.37847	1.60261	1.81703	1.28378	1.15623	1.65802	1.29822
24h	12.5788	12.9499	11.9048	11.8182	11.8118	9.60571	2.4232	2.54261	2.05535	2.38208	2.71846	2.47822

[truncated: 4 more sheets: Supplementary Figure 5, Supplementary Figure 6, Supplementary Figure 8, Supplementary Figure 9]
